# Supplementary material for: Comprehensive molecular and cellular characterization of endoplasmic reticulum stress-related key genes in renal ischemia/reperfusion injury
Source: Front Immunol. 2024 Mar 1;15:1340997. doi: 10.3389/fimmu.2024.1340997 (PMC10940334; doi:10.3389/fimmu.2024.1340997)
Supplement: Supplementary file 2 [file Table_1.xlsx]

## Sheet: Sheet1
SupplementaryTable 1. Differentially expressed genes of pre- and post-reperfusion samples in GSE43974.
id	log2FC	P.Value	FDR
FOSB	4.53194	2.84e-175	8.91e-171
FOS	3.86	5.23e-145	4.11e-141
ATF3	3.55322	2.18e-166	3.42e-162
JUN	3.02274	1.97e-162	2.06e-158
HBB	2.73989	1.45e-82	1.52e-79
HSPA1A	2.62125	6.06e-97	1.19e-93
DUSP1	2.61855	2.37e-115	8.26e-112
EGR1	2.55332	7.36e-112	2.1e-108
ZFP36	2.52227	2.92e-123	1.15e-119
HSPA1B	2.3789	1.6e-95	2.95e-92
DNAJB1	2.35943	5.04e-107	1.22e-103
HBA2	2.29122	1.88e-88	2.45e-85
KLF4	2.28429	4.81e-137	2.52e-133
BTG2	2.2555	1.97e-131	8.83e-128
HBA1	2.19353	2.76e-84	3.21e-81
KLF6	2.19167	2.34e-106	5.25e-103
PPP1R15A	2.15736	5.51e-138	3.46e-134
KLF2	2.01625	9.98e-113	3.13e-109
CYR61	1.96874	1.14e-83	1.27e-80
SLC25A25	1.858	3.59e-108	9.4e-105
GDF15	1.79293	4.19e-73	3.65e-70
HSPA6	1.78118	1.23e-42	3.55e-40
AXUD1	1.68979	1.97e-90	2.95e-87
GADD45B	1.68935	3.95e-69	2.89e-66
JUNB	1.6487	3.79e-104	7.94e-101
NFKBIZ	1.59762	3.13e-64	1.97e-61
RHOB	1.5905	4.61e-89	6.59e-86
EGR2	1.52865	1.85e-83	2.01e-80
SLC2A3	1.52639	4.39e-71	3.36e-68
DDIT3	1.50711	1.36e-94	2.25e-91
ANKRD37	1.4648	2.2e-87	2.76e-84
HSPH1	1.45852	2.23e-56	1.13e-53
LOC85390	1.40829	7.6e-70	5.68e-67
DNAJA4	1.38971	3.86e-50	1.44e-47
HBEGF	1.38461	3.24e-78	3.18e-75
CXCL2	1.36511	7.37e-67	5.15e-64
ERRFI1	1.3645	9.45e-31	1.82e-28
CCNL1	1.33146	1.76e-88	2.4e-85
CDKN1A	1.30472	4.24e-48	1.42e-45
APOLD1	1.28592	2.83e-71	2.22e-68
DUSP5	1.26504	7.4e-76	6.84e-73
PDK4	1.24073	1.32e-28	2.29e-26
SERTAD1	1.22081	1.01e-85	1.22e-82
IRF1	1.21942	1.71e-46	5.49e-44
IL8	1.21862	6.76e-41	1.83e-38
BHLHB2	1.20084	1.04e-56	5.36e-54
RASD1	1.1844	6.62e-33	1.39e-30
JUND	1.1753	3.76e-93	5.9e-90
C10orf10	1.16313	9.36e-51	3.63e-48
LOC85389	1.15557	1.06e-65	6.96e-63
DNAJB4	1.15126	1.8e-63	1.11e-60
TRIB1	1.13637	3.14e-52	1.3e-49
HSP90AA1	1.13185	5.49e-56	2.69e-53
IER3	1.12882	1.47e-36	3.53e-34
C8orf4	1.12061	1.53e-32	3.12e-30
NLF2	1.11851	3.53e-65	2.26e-62
HSPA7	1.08879	6.14e-34	1.32e-31
BAG3	1.07991	2.16e-53	9.44e-51
DNAJA1	1.0617	1.67e-60	9.74e-58
CEBPD	1.05682	2.3e-53	9.89e-51
SIK1	1.05125	4.77e-60	2.72e-57
LOC399988	1.05108	4.21e-58	2.24e-55
MYC	1.04962	2.35e-59	1.32e-56
RGS1	1.04601	7.02e-52	2.87e-49
MIR21	1.0432	2.14e-79	2.17e-76
SOCS3	1.032	2.46e-49	8.88e-47
RGS2	1.02112	1.92e-36	4.56e-34
CCL3L3	1.01063	5.33e-58	2.79e-55
NCOA7	1.00775	5.69e-37	1.39e-34
PHLDA1	1.00294	1.82e-54	8.28e-52
PLAUR	0.99163	3.21e-95	5.6e-92
LDLR	0.989741	3.68e-26	5.89e-24
RANBP6	0.987248	2.33e-76	2.22e-73
MAFF	0.981303	5.87e-66	3.92e-63
ELF3	0.980168	8.03e-43	2.34e-40
NFKBIA	0.97861	9.67e-46	3.04e-43
ZNF165	0.962574	2.72e-58	1.47e-55
ZFAND2A	0.958788	1.25e-36	3.03e-34
NFIL3	0.943551	8.48e-59	4.67e-56
TIPARP	0.936794	2.5e-41	6.95e-39
SELE	0.932085	6.86e-23	9.25e-21
HSPA8	0.925265	1.44e-54	6.74e-52
NR4A2	0.921463	1.54e-48	5.31e-46
CREB5	0.887592	7.3e-74	6.56e-71
ADM	0.886996	6.1e-22	7.79e-20
HSPBL2	0.883369	9.14e-41	2.45e-38
SLC20A1	0.88256	5.04e-34	1.09e-31
CITED2	0.882086	5.76e-46	1.83e-43
SERPINE1	0.879945	2.42e-44	7.45e-42
IER2	0.878921	2.3e-71	1.85e-68
TOB1	0.878612	3.43e-33	7.24e-31
SERPINH1	0.878126	8.24e-33	1.71e-30
ADAMTS1	0.873347	1.46e-16	1.31e-14
LOC387763	0.862876	1.25e-22	1.66e-20
MXD1	0.848234	1.81e-62	1.07e-59
RRAD	0.840931	8.61e-39	2.22e-36
GADD45G	0.834338	1.7e-49	6.21e-47
WEE1	0.822018	2.78e-51	1.1e-48
RCAN1	0.817614	3.49e-22	4.55e-20
CD83	0.813655	6.47e-53	2.75e-50
TNFAIP3	0.799014	2.75e-50	1.04e-47
C2CD4B	0.794098	1.31e-48	4.59e-46
HSPB1	0.787714	2.86e-43	8.55e-41
MCL1	0.7872	1.63e-54	7.54e-52
CEBPB	0.785301	2.41e-28	4.11e-26
CCL3	0.780042	1.97e-50	7.53e-48
SGK1	0.779705	8.2e-28	1.38e-25
NUAK2	0.773119	3e-48	1.01e-45
TSC22D1	0.772463	2.41e-21	3e-19
ZC3H12A	0.77018	3.11e-67	2.22e-64
IFRD1	0.769409	9.31e-47	3.01e-44
CKS2	0.76335	1.23e-29	2.24e-27
GEM	0.753856	5.6e-48	1.83e-45
LOC728835	0.750482	1.43e-42	4.09e-40
LOC345041	0.746869	1.09e-24	1.64e-22
DEDD2	0.740405	4.84e-48	1.6e-45
CCL2	0.730479	1.03e-08	3.12e-07
MTMR14	0.728858	1.53e-72	1.3e-69
KLF10	0.721363	9.05e-52	3.65e-49
LOC653158	0.711938	5.92e-38	1.48e-35
IER5	0.698255	5.91e-56	2.86e-53
GLA	0.69314	1.67e-31	3.34e-29
TUFT1	0.689948	1.19e-32	2.44e-30
DUSP6	0.687943	9.83e-30	1.81e-27
SGK	0.684413	9.25e-26	1.46e-23
CCL3L1	0.684086	3.81e-49	1.36e-46
LIPT1	0.683427	3.26e-66	2.23e-63
LEAP2	0.680386	4.32e-17	4.06e-15
PTGS2	0.669733	1.28e-21	1.62e-19
ZFP36L1	0.666983	5.82e-23	7.98e-21
CCL4L2	0.6653	8.27e-45	2.57e-42
SRF	0.663716	6.35e-36	1.48e-33
HSP90AB1	0.659471	1.31e-33	2.81e-31
ITPRIP	0.651268	2.25e-39	5.94e-37
ANXA1	0.648547	4.21e-21	5.14e-19
KIAA1143	0.638998	1.72e-71	1.42e-68
LOC644745	0.629627	6.13e-18	6.19e-16
RND3	0.628365	1.55e-28	2.68e-26
RGS16	0.625186	7.57e-50	2.8e-47
CD69	0.623343	1.19e-35	2.72e-33
LOC648390	0.615963	1.51e-38	3.83e-36
RNY5	0.596492	1.01e-25	1.58e-23
TSPYL2	0.592099	3.39e-33	7.21e-31
IL6	0.591344	1.63e-26	2.65e-24
PMAIP1	0.589313	1.07e-53	4.78e-51
HSPD1	0.586953	2.99e-22	3.92e-20
GADD45A	0.586328	1.61e-17	1.55e-15
RIPK4	0.582607	1.14e-53	5.05e-51
RNU6-15	0.579883	1.56e-19	1.75e-17
ELOVL1	0.579591	6.07e-51	2.38e-48
RNU6-1	0.576215	3.56e-19	3.87e-17
PIM1	0.574394	1.66e-24	2.44e-22
MYLIP	0.573602	7.33e-31	1.43e-28
CLK1	0.570652	2.1e-27	3.5e-25
NEDD9	0.569693	1.24e-37	3.04e-35
CENPJ	0.565702	6.27e-63	3.79e-60
PER2	0.559386	5.1e-30	9.53e-28
FAM46B	0.555902	6.35e-23	8.6e-21
ID2	0.550246	2.53e-24	3.68e-22
LOC440093	0.5453	1.02e-19	1.15e-17
TGIF1	0.541391	1.04e-29	1.9e-27
BRD2	0.53885	4.22e-34	9.2e-32
CXCL1	0.537945	1.07e-22	1.43e-20
NR4A1	0.536945	1.5e-55	7.16e-53
ZFP36L2	0.529255	6.8e-25	1.03e-22
PRO0628	0.515953	5.47e-31	1.07e-28
CHORDC1	0.514402	1.78e-34	3.96e-32
C13orf15	0.511838	4.98e-11	2.39e-09
MIDN	0.509872	2.69e-19	2.96e-17
TSC22D2	0.509684	1.91e-31	3.79e-29
FAM53C	0.509265	5.1e-39	1.33e-36
HIST2H2AA3	0.504054	9.17e-10	3.46e-08
MYADM	0.503639	4.58e-29	8.13e-27
SNHG9	0.501099	3.17e-26	5.14e-24
IRF2BP2	0.500487	2.42e-34	5.34e-32
ERN1	0.500364	1.72e-48	5.86e-46
RPPH1	0.500357	3.29e-41	8.99e-39
REN	-0.503137	3.13e-06	4.84e-05
ALOX5AP	-0.508432	3.67e-14	2.68e-12
AKR1B1	-0.508949	2.4e-06	3.84e-05
C1S	-0.514615	1.95e-13	1.31e-11
CPVL	-0.515841	1.33e-13	9.12e-12
CPE	-0.519378	3.67e-06	5.57e-05
DDIT4L	-0.521676	1.4e-05	0.000180945
C1QC	-0.521924	5.3e-16	4.49e-14
TGFBI	-0.522566	2.6e-10	1.1e-08
C7	-0.523034	1.59e-07	3.53e-06
MYH11	-0.523506	8.64e-08	2.09e-06
MMP7	-0.527828	1.36e-07	3.1e-06
COL6A3	-0.538813	4.46e-17	4.18e-15
SLC12A1	-0.559643	3.48e-07	7.07e-06
CLDN10	-0.562005	4.04e-10	1.63e-08
PVALB	-0.567796	1.28e-09	4.7e-08
AEBP1	-0.570575	7.62e-17	6.98e-15
PROM1	-0.575479	3.32e-07	6.78e-06
SNORA12	-0.589832	2.88e-13	1.89e-11
TPM2	-0.590449	7.84e-13	4.89e-11
ACTG2	-0.590806	3.86e-08	1.01e-06
TAGLN	-0.591745	6.43e-09	2.03e-07
S100A4	-0.593356	2.32e-09	8.15e-08
ACTA2	-0.595619	2.1e-09	7.43e-08
COL3A1	-0.610016	1.33e-14	1.02e-12
C1QB	-0.616351	5.3e-13	3.37e-11
CD163	-0.632013	1.05e-14	8.15e-13
A2M	-0.640791	1.42e-15	1.16e-13
CYP1B1	-0.642129	5.56e-16	4.7e-14
SNORD3A	-0.663331	3.4e-07	6.93e-06
FCGBP	-0.663532	5.16e-11	2.46e-09
SLPI	-0.671131	8.63e-10	3.26e-08
SNORD3C	-0.680232	4.35e-09	1.44e-07
SERPINA3	-0.694515	0.000180929	0.00165416
IGLL1	-0.705791	4.64e-07	9.18e-06
SCARNA9	-0.707176	4.85e-35	1.1e-32
MOXD1	-0.725145	4.84e-14	3.49e-12
TSPAN8	-0.732745	8.34e-12	4.46e-10
TIMP1	-0.762392	4.7e-13	3e-11
SNORD3D	-0.846689	2.21e-09	7.79e-08
FBLN1	-0.877169	1.31e-21	1.64e-19
SNORD13	-1.40099	6.57e-49	2.32e-46
