# Supplementary material for: Comprehensive molecular and cellular characterization of endoplasmic reticulum stress-related key genes in renal ischemia/reperfusion injury
Source: Front Immunol. 2024 Mar 1;15:1340997. doi: 10.3389/fimmu.2024.1340997 (PMC10940334; doi:10.3389/fimmu.2024.1340997)
Supplement: Supplementary file 3 [file Table_2.xlsx]

## Sheet: KEGG
Supplementary Table 2. KEGG and GO pathway analysis of differentially expressed genes in GSE43974.
Category	Term	Count	%	PValue	Genes	List Total	Pop Hits	Pop Total	Fold Enrichment	Bonferroni	Benjamini	FDR
KEGG_PATHWAY	hsa05417:Lipid and atherosclerosis	21	10.7143	8.93109e-12	HSPA8, JUN, HSP90AA1, HSP90AB1, CCL3L1, CCL3L3, HSPA6, CXCL1, FOS, SELE, CXCL2, HSPD1, ERN1, NFKBIA, IL6, DDIT3, CCL3, CCL2, LDLR, HSPA1B, HSPA1A	114	215	8205	7.02999	1.82194e-09	1.82194e-09	1.44684e-09
KEGG_PATHWAY	hsa04668:TNF signaling pathway	15	7.65306	3.03846e-10	JUN, CEBPB, TNFAIP3, CXCL1, FOS, PTGS2, SELE, CXCL2, NFKBIA, SOCS3, IL6, IRF1, CCL2, JUNB, CREB5	114	112	8205	9.63933	6.19845e-08	2.56546e-08	2.03727e-08
KEGG_PATHWAY	hsa04657:IL-17 signaling pathway	14	7.14286	3.77273e-10	JUN, HSP90AA1, CEBPB, JUND, HSP90AB1, TNFAIP3, CXCL1, FOS, PTGS2, CXCL2, NFKBIA, IL6, CCL2, FOSB	114	94	8205	10.7195	7.69637e-08	2.56546e-08	2.03727e-08
KEGG_PATHWAY	hsa05134:Legionellosis	10	5.10204	6.69315e-08	NFKBIA, CLK1, HSPA8, IL6, HSPA6, CXCL1, CXCL2, HSPA1B, HSPD1, HSPA1A	114	57	8205	12.627	1.36539e-05	3.41351e-06	2.71072e-06
KEGG_PATHWAY	hsa04010:MAPK signaling pathway	18	9.18367	4.70138e-07	HSPA8, DUSP5, JUN, JUND, GADD45B, GADD45A, DUSP1, SRF, HSPA6, HSPB1, FOS, DUSP6, GADD45G, NR4A1, MYC, DDIT3, HSPA1B, HSPA1A	114	294	8205	4.40655	9.59036e-05	1.91816e-05	1.52325e-05
KEGG_PATHWAY	hsa05142:Chagas disease	11	5.61224	1.21175e-06	NFKBIA, C1QB, IL6, JUN, CCL3L1, CCL3L3, SERPINE1, CCL3, CCL2, FOS, C1QC	114	102	8205	7.76187	0.000247167	4.11996e-05	3.27174e-05
KEGG_PATHWAY	hsa05202:Transcriptional misregulation in cancer	13	6.63265	1.26159e-05	CDKN1A, CEBPB, GADD45B, GADD45A, DUSP6, GADD45G, PER2, IL6, MYC, ID2, DDIT3, NFKBIZ, PROM1	114	193	8205	4.84797	0.00257035	0.000367663	0.000291968
KEGG_PATHWAY	hsa04141:Protein processing in endoplasmic reticulum	12	6.12245	2.15716e-05	ERN1, DNAJA1, PPP1R15A, HSPA8, DNAJB1, HSP90AA1, HSPH1, HSP90AB1, DDIT3, HSPA6, HSPA1B, HSPA1A	114	171	8205	5.05078	0.00439098	0.000550075	0.000436825
KEGG_PATHWAY	hsa05323:Rheumatoid arthritis	9	4.59184	3.88488e-05	IL6, JUN, CCL3L1, CCL3L3, CCL3, CCL2, CXCL1, FOS, CXCL2	114	93	8205	6.9652	0.00789398	0.000880572	0.000699278
KEGG_PATHWAY	hsa04064:NF-kappa B signaling pathway	9	4.59184	8.66758e-05	NFKBIA, GADD45B, GADD45A, CCL4L2, TNFAIP3, CXCL1, PTGS2, CXCL2, GADD45G	114	104	8205	6.22849	0.0175272	0.00176819	0.00140415
KEGG_PATHWAY	hsa04210:Apoptosis	10	5.10204	0.00010064	ERN1, NFKBIA, JUN, GADD45B, GADD45A, DDIT3, PMAIP1, FOS, GADD45G, MCL1	114	136	8205	5.29218	0.0203222	0.00186641	0.00148215
KEGG_PATHWAY	hsa04915:Estrogen signaling pathway	10	5.10204	0.000112622	HSPA8, HSP90AA1, JUN, HSP90AB1, HSPA6, FOS, HSPA1B, CREB5, HSPA1A, HBEGF	114	138	8205	5.21548	0.0227142	0.00191457	0.00152039
KEGG_PATHWAY	hsa05210:Colorectal cancer	8	4.08163	0.000170989	CDKN1A, JUN, GADD45B, GADD45A, MYC, PMAIP1, FOS, GADD45G	114	86	8205	6.69523	0.0342832	0.00268321	0.00213078
KEGG_PATHWAY	hsa05166:Human T-cell leukemia virus 1 infection	12	6.12245	0.000228651	NFKBIA, EGR1, IL6, CDKN1A, ZFP36, EGR2, JUN, MMP7, MYC, SRF, FOS, CREB5	114	222	8205	3.89047	0.0455787	0.00333177	0.00264582
KEGG_PATHWAY	hsa05222:Small cell lung cancer	8	4.08163	0.00026052	NFKBIA, CDKN1A, GADD45B, GADD45A, MYC, CKS2, PTGS2, GADD45G	114	92	8205	6.25858	0.0517651	0.00354307	0.00281362
KEGG_PATHWAY	hsa05167:Kaposi sarcoma-associated herpesvirus infection	11	5.61224	0.000324849	NFKBIA, RCAN1, IL6, CDKN1A, ZFP36, JUN, MYC, CXCL1, FOS, PTGS2, CXCL2	114	194	8205	4.08098	0.0641311	0.00414182	0.00328909
KEGG_PATHWAY	hsa04933:AGE-RAGE signaling pathway in diabetic complications	8	4.08163	0.000434945	EGR1, COL3A1, IL6, JUN, SERPINE1, PIM1, CCL2, SELE	114	100	8205	5.75789	0.0849239	0.00492938	0.0039145
KEGG_PATHWAY	hsa04061:Viral protein interaction with cytokine and cytokine receptor	8	4.08163	0.000434945	IL6, CCL3L1, CCL4L2, CCL3L3, CCL3, CCL2, CXCL1, CXCL2	114	100	8205	5.75789	0.0849239	0.00492938	0.0039145
KEGG_PATHWAY	hsa04620:Toll-like receptor signaling pathway	8	4.08163	0.000551754	NFKBIA, IL6, JUN, CCL3L1, CCL4L2, CCL3L3, CCL3, FOS	114	104	8205	5.53644	0.106482	0.00579438	0.00460142
KEGG_PATHWAY	hsa05144:Malaria	6	3.06122	0.000586202	IL6, HBB, CCL2, HBA2, HBA1, SELE	114	50	8205	8.63684	0.112743	0.00579438	0.00460142
KEGG_PATHWAY	hsa05133:Pertussis	7	3.57143	0.000596481	C1QB, IL6, JUN, C1S, IRF1, FOS, C1QC	114	76	8205	6.62916	0.114602	0.00579438	0.00460142
KEGG_PATHWAY	hsa05162:Measles	9	4.59184	0.000636069	NFKBIA, HSPA8, IL6, JUN, HSPA6, TNFAIP3, FOS, HSPA1B, HSPA1A	114	139	8205	4.66017	0.121728	0.0058981	0.00468378
KEGG_PATHWAY	hsa05163:Human cytomegalovirus infection	11	5.61224	0.00103588	NFKBIA, IL6, CDKN1A, CCL3L1, MYC, CCL4L2, CCL3L3, CCL3, CCL2, PTGS2, CREB5	114	225	8205	3.51871	0.190573	0.00918776	0.00729617
KEGG_PATHWAY	hsa04610:Complement and coagulation cascades	7	3.57143	0.00114777	C1QB, C7, C1S, SERPINE1, PLAUR, A2M, C1QC	114	86	8205	5.85832	0.208859	0.00975605	0.00774745
KEGG_PATHWAY	hsa04218:Cellular senescence	9	4.59184	0.00135025	IL6, CDKN1A, GADD45B, GADD45A, MYC, SERPINE1, ZFP36L2, GADD45G, ZFP36L1	114	156	8205	4.15233	0.240911	0.011018	0.0087496
KEGG_PATHWAY	hsa05216:Thyroid cancer	5	2.55102	0.00158686	CDKN1A, GADD45B, GADD45A, MYC, GADD45G	114	37	8205	9.72617	0.276733	0.0119896	0.00952115
KEGG_PATHWAY	hsa05143:African trypanosomiasis	5	2.55102	0.00158686	IL6, HBB, HBA2, HBA1, SELE	114	37	8205	9.72617	0.276733	0.0119896	0.00952115
KEGG_PATHWAY	hsa05418:Fluid shear stress and atherosclerosis	8	4.08163	0.00298942	HSP90AA1, JUN, HSP90AB1, DUSP1, CCL2, FOS, SELE, KLF2	114	139	8205	4.14237	0.457059	0.0217801	0.0172959
KEGG_PATHWAY	hsa04115:p53 signaling pathway	6	3.06122	0.00323505	CDKN1A, GADD45B, GADD45A, SERPINE1, PMAIP1, GADD45G	114	73	8205	5.91565	0.483676	0.0226861	0.0180154
KEGG_PATHWAY	hsa04928:Parathyroid hormone synthesis, secretion and action	7	3.57143	0.00333619	NR4A2, EGR1, CDKN1A, JUND, FOS, CREB5, HBEGF	114	106	8205	4.75298	0.494254	0.0226861	0.0180154
KEGG_PATHWAY	hsa04621:NOD-like receptor signaling pathway	9	4.59184	0.00378784	NFKBIA, IL6, HSP90AA1, JUN, HSP90AB1, TNFAIP3, CCL2, CXCL1, CXCL2	114	184	8205	3.52045	0.538921	0.0245542	0.0194989
KEGG_PATHWAY	hsa05220:Chronic myeloid leukemia	6	3.06122	0.00385164	NFKBIA, CDKN1A, GADD45B, GADD45A, MYC, GADD45G	114	76	8205	5.68213	0.544906	0.0245542	0.0194989
KEGG_PATHWAY	hsa05020:Prion disease	11	5.61224	0.00428497	C1QB, HSPA8, EGR1, IL6, C7, DDIT3, HSPA6, HSPA1B, CREB5, HSPA1A, C1QC	114	273	8205	2.90004	0.58356	0.025841	0.0205208
KEGG_PATHWAY	hsa04612:Antigen processing and presentation	6	3.06122	0.00430684	HSPA8, HSP90AA1, HSP90AB1, HSPA6, HSPA1B, HSPA1A	114	78	8205	5.53644	0.585421	0.025841	0.0205208
KEGG_PATHWAY	hsa05171:Coronavirus disease - COVID-19	10	5.10204	0.00460585	NFKBIA, C1QB, IL6, JUN, C7, C1S, CCL2, FOS, C1QC, HBEGF	114	232	8205	3.10231	0.610061	0.0268455	0.0213185
KEGG_PATHWAY	hsa05169:Epstein-Barr virus infection	9	4.59184	0.00661215	NFKBIA, IL6, CDKN1A, JUN, GADD45B, GADD45A, MYC, TNFAIP3, GADD45G	114	202	8205	3.20675	0.741629	0.0374689	0.0297547
KEGG_PATHWAY	hsa05161:Hepatitis B	8	4.08163	0.00689932	NFKBIA, IL6, CDKN1A, EGR2, JUN, MYC, FOS, CREB5	114	162	8205	3.55426	0.756427	0.0380395	0.0302078
KEGG_PATHWAY	hsa05213:Endometrial cancer	5	2.55102	0.00817378	CDKN1A, GADD45B, GADD45A, MYC, GADD45G	114	58	8205	6.20463	0.812561	0.043516	0.0345568
KEGG_PATHWAY	hsa04380:Osteoclast differentiation	7	3.57143	0.00831923	NFKBIA, SOCS3, JUN, JUND, FOSB, FOS, JUNB	114	128	8205	3.93606	0.818086	0.043516	0.0345568
KEGG_PATHWAY	hsa04068:FoxO signaling pathway	7	3.57143	0.00927476	IL6, CDKN1A, GADD45B, GADD45A, SGK1, KLF2, GADD45G	114	131	8205	3.84592	0.850563	0.0473013	0.0375628
KEGG_PATHWAY	hsa05200:Pathways in cancer	15	7.65306	0.0139496	CDKN1A, JUN, HSP90AA1, HSP90AB1, GADD45B, GADD45A, FOS, PTGS2, GADD45G, NFKBIA, IL6, MYC, CKS2, PIM1, PMAIP1	114	531	8205	2.03315	0.94306	0.0688204	0.0546515
KEGG_PATHWAY	hsa04625:C-type lectin receptor signaling pathway	6	3.06122	0.0141689	NFKBIA, IL6, EGR2, JUN, IRF1, PTGS2	114	104	8205	4.15233	0.945586	0.0688204	0.0546515
KEGG_PATHWAY	hsa05120:Epithelial cell signaling in Helicobacter pylori infection	5	2.55102	0.0155837	NFKBIA, JUN, CXCL1, CXCL2, HBEGF	114	70	8205	5.14098	0.959405	0.0729388	0.057922
KEGG_PATHWAY	hsa05224:Breast cancer	7	3.57143	0.0157319	CDKN1A, JUN, GADD45B, GADD45A, MYC, FOS, GADD45G	114	147	8205	3.42732	0.960633	0.0729388	0.057922
KEGG_PATHWAY	hsa04659:Th17 cell differentiation	6	3.06122	0.0164516	NFKBIA, IL6, HSP90AA1, JUN, HSP90AB1, FOS	114	108	8205	3.99854	0.96609	0.0734343	0.0583155
KEGG_PATHWAY	hsa04062:Chemokine signaling pathway	8	4.08163	0.0165587	NFKBIA, CCL3L1, CCL4L2, CCL3L3, CCL3, CCL2, CXCL1, CXCL2	114	192	8205	2.9989	0.966835	0.0734343	0.0583155
KEGG_PATHWAY	hsa05145:Toxoplasmosis	6	3.06122	0.0189675	NFKBIA, HSPA8, HSPA6, LDLR, HSPA1B, HSPA1A	114	112	8205	3.85573	0.97989	0.082327	0.0653773
KEGG_PATHWAY	hsa05207:Chemical carcinogenesis - receptor activation	8	4.08163	0.0268171	HSP90AA1, JUN, HSP90AB1, MYC, CYP1B1, FOS, KLF4, CREB5	114	212	8205	2.71599	0.996095	0.113973	0.0905078
KEGG_PATHWAY	hsa04110:Cell cycle	6	3.06122	0.0306147	CDKN1A, WEE1, GADD45B, GADD45A, MYC, GADD45G	114	127	8205	3.40033	0.998241	0.127457	0.101216
KEGG_PATHWAY	hsa04926:Relaxin signaling pathway	6	3.06122	0.032444	NFKBIA, ACTA2, COL3A1, JUN, FOS, CREB5	114	129	8205	3.34761	0.998803	0.132372	0.105119
KEGG_PATHWAY	hsa05215:Prostate cancer	5	2.55102	0.0445292	NFKBIA, CDKN1A, HSP90AA1, HSP90AB1, CREB5	114	97	8205	3.70998	0.999908	0.178117	0.141446
KEGG_PATHWAY	hsa04936:Alcoholic liver disease	6	3.06122	0.0459938	NFKBIA, C1QB, IL6, CXCL1, CXCL2, C1QC	114	142	8205	3.04114	0.999933	0.180437	0.143288
KEGG_PATHWAY	hsa04060:Cytokine-cytokine receptor interaction	9	4.59184	0.0503841	IL6, CCL3L1, GDF15, CCL4L2, CCL3L3, CCL3, CCL2, CXCL1, CXCL2	114	295	8205	2.19581	0.999974	0.193931	0.154004
KEGG_PATHWAY	hsa05146:Amoebiasis	5	2.55102	0.0518799	COL3A1, IL6, HSPB1, CXCL1, CXCL2	114	102	8205	3.52812	0.999981	0.195991	0.15564
KEGG_PATHWAY	hsa04213:Longevity regulating pathway - multiple species	4	2.04082	0.0535638	HSPA8, HSPA6, HSPA1B, HSPA1A	114	62	8205	4.64346	0.999987	0.196238	0.155836
KEGG_PATHWAY	hsa04151:PI3K-Akt signaling pathway	10	5.10204	0.0548426	NR4A1, IL6, CDKN1A, HSP90AA1, HSP90AB1, MYC, COL6A3, SGK1, CREB5, MCL1	114	354	8205	2.03315	0.99999	0.196238	0.155836
KEGG_PATHWAY	hsa05217:Basal cell carcinoma	4	2.04082	0.0556974	CDKN1A, GADD45B, GADD45A, GADD45G	114	63	8205	4.56976	0.999992	0.196238	0.155836
KEGG_PATHWAY	hsa05132:Salmonella infection	8	4.08163	0.0557933	NFKBIA, IL6, HSP90AA1, JUN, HSP90AB1, MYC, FOS, RHOB	114	249	8205	2.31241	0.999992	0.196238	0.155836
KEGG_PATHWAY	hsa04921:Oxytocin signaling pathway	6	3.06122	0.0611062	RCAN1, CDKN1A, JUN, RGS2, FOS, PTGS2	114	154	8205	2.80417	0.999997	0.208947	0.165929
KEGG_PATHWAY	hsa05203:Viral carcinogenesis	7	3.57143	0.062195	NFKBIA, CDKN1A, EGR2, JUN, SRF, PMAIP1, CREB5	114	204	8205	2.46969	0.999998	0.208947	0.165929
KEGG_PATHWAY	hsa04932:Non-alcoholic fatty liver disease	6	3.06122	0.0624793	ERN1, SOCS3, IL6, JUN, DDIT3, FOS	114	155	8205	2.78608	0.999998	0.208947	0.165929
KEGG_PATHWAY	hsa05221:Acute myeloid leukemia	4	2.04082	0.0646299	PER2, MYC, PIM1, DUSP6	114	67	8205	4.29694	0.999999	0.211376	0.167857
KEGG_PATHWAY	hsa05160:Hepatitis C	6	3.06122	0.0652779	NFKBIA, SOCS3, CLDN10, CDKN1A, MYC, LDLR	114	157	8205	2.75059	0.999999	0.211376	0.167857
KEGG_PATHWAY	hsa05031:Amphetamine addiction	4	2.04082	0.0693293	JUN, FOSB, FOS, CREB5	114	69	8205	4.17239	1	0.220987	0.17549
KEGG_PATHWAY	hsa05223:Non-small cell lung cancer	4	2.04082	0.0766603	CDKN1A, GADD45B, GADD45A, GADD45G	114	72	8205	3.99854	1	0.23695	0.188166
KEGG_PATHWAY	hsa05218:Melanoma	4	2.04082	0.0766603	CDKN1A, GADD45B, GADD45A, GADD45G	114	72	8205	3.99854	1	0.23695	0.188166
KEGG_PATHWAY	hsa04630:JAK-STAT signaling pathway	6	3.06122	0.0787302	SOCS3, IL6, CDKN1A, MYC, PIM1, MCL1	114	166	8205	2.60146	1	0.239716	0.190363
KEGG_PATHWAY	hsa05214:Glioma	4	2.04082	0.0843185	CDKN1A, GADD45B, GADD45A, GADD45G	114	75	8205	3.8386	1	0.252955	0.200876
KEGG_PATHWAY	hsa05212:Pancreatic cancer	4	2.04082	0.0869417	CDKN1A, GADD45B, GADD45A, GADD45G	114	76	8205	3.78809	1	0.257045	0.204124
KEGG_PATHWAY	hsa05140:Leishmaniasis	4	2.04082	0.0895994	NFKBIA, JUN, FOS, PTGS2	114	77	8205	3.73889	1	0.261118	0.207359

## Sheet: GOBP
Supplementary Table 2. KEGG and GO pathway analysis of differentially expressed genes in GSE43974.
Category	Term	Count	%	PValue	Genes	List Total	Pop Hits	Pop Total	Fold Enrichment	Bonferroni	Benjamini	FDR
GOTERM_BP_DIRECT	GO:0006986~response to unfolded protein	13	6.63265	1.63028e-13	HSPA8, HSP90AA1, HSP90AB1, HSPA6, HSPB1, HSPD1, DNAJA1, DNAJB1, HSPH1, DNAJB4, DDIT3, SERPINH1, HSPA1A	190	55	19333	24.0506	2.79349e-10	2.79429e-10	2.67202e-10
GOTERM_BP_DIRECT	GO:0042026~protein refolding	10	5.10204	1.20247e-12	DNAJA1, HSPA8, HSP90AA1, DNAJA4, HSPA7, HSPA6, HSPB1, HSPA1B, HSPD1, HSPA1A	190	25	19333	40.7011	2.06106e-09	1.03052e-09	9.85424e-10
GOTERM_BP_DIRECT	GO:0034605~cellular response to heat	11	5.61224	1.03488e-10	DNAJB1, CDKN1A, HSP90AA1, HSP90AB1, BAG3, HSPA6, PTGS2, IER5, HSPA1B, HSPD1, HSPA1A	190	54	19333	20.7274	1.77379e-07	5.91264e-08	5.65392e-08
GOTERM_BP_DIRECT	GO:0051726~regulation of cell cycle	18	9.18367	2.12143e-08	PPP1R15A, HSPA8, CDKN1A, JUN, JUND, HSP90AB1, GADD45B, GADD45A, DUSP1, GADD45G, PER2, ERN1, MYC, ID2, IRF1, DDIT3, CCNL1, JUNB	190	324	19333	5.65292	3.63607e-05	9.09034e-06	8.69257e-06
GOTERM_BP_DIRECT	GO:0043065~positive regulation of apoptotic process	18	9.18367	3.035e-08	JUN, GADD45B, GADD45A, DUSP1, ADM, MIR21, PTGS2, DUSP6, GADD45G, HSPD1, RHOB, DNAJA1, NR4A1, IL6, CYP1B1, PMAIP1, PHLDA1, MCL1	190	332	19333	5.51671	5.20186e-05	9.38619e-06	8.97548e-06
GOTERM_BP_DIRECT	GO:0051085~chaperone mediated protein folding requiring cofactor	8	4.08163	3.28572e-08	HSPA8, DNAJB1, HSPH1, DNAJB4, HSPA7, HSPA6, HSPA1B, HSPA1A	190	34	19333	23.9418	5.63156e-05	9.38619e-06	8.97548e-06
GOTERM_BP_DIRECT	GO:0043066~negative regulation of apoptotic process	22	11.2245	5.84724e-08	CDKN1A, ANXA1, TSC22D1, CITED2, DUSP1, PLAUR, AKR1B1, HSPB1, MIR21, HSPD1, DNAJA1, SOCS3, IL6, NUAK2, BAG3, MYC, PIM1, TIMP1, HSPA1B, IER3, HSPA1A, MCL1	190	530	19333	4.22369	0.000100217	1.43174e-05	1.36909e-05
GOTERM_BP_DIRECT	GO:0006366~transcription from RNA polymerase II promoter	15	7.65306	1.31476e-07	JUN, CEBPB, JUND, TSC22D1, CEBPD, SRF, FOS, KLF4, NR4A2, NR4A1, NFIL3, ELF3, MYC, IRF1, FOSB	190	244	19333	6.25528	0.000225324	2.81687e-05	2.69361e-05
GOTERM_BP_DIRECT	GO:0008285~negative regulation of cell proliferation	20	10.2041	1.56737e-07	KLF10, CDKN1A, JUN, BTG2, CCL3L1, DUSP1, SRF, CCL3L3, ADM, CXCL1, MIR21, KLF4, PTGS2, TOB1, IL6, ADAMTS1, IRF1, CYP1B1, HSPA1B, HSPA1A	190	464	19333	4.38589	0.000268611	2.98496e-05	2.85435e-05
GOTERM_BP_DIRECT	GO:0071356~cellular response to tumor necrosis factor	12	6.12245	2.02604e-07	NFKBIA, ZFP36, CCL3L1, CCL3L3, ZC3H12A, CCL3, CYP1B1, CCL2, FOS, ZFP36L2, KLF2, ZFP36L1	190	146	19333	8.36323	0.000347202	3.47263e-05	3.32067e-05
GOTERM_BP_DIRECT	GO:0034620~cellular response to unfolded protein	7	3.57143	2.53975e-07	ERN1, HSPA8, BAG3, HSPA7, HSPA6, HSPA1B, HSPA1A	190	28	19333	25.4382	0.000435219	3.9574e-05	3.78423e-05
GOTERM_BP_DIRECT	GO:0035914~skeletal muscle cell differentiation	8	4.08163	4.00655e-07	EGR1, NR4A1, EGR2, BTG2, CITED2, MAFF, FOS, ATF3	190	48	19333	16.9588	0.000686487	5.72269e-05	5.47228e-05
GOTERM_BP_DIRECT	GO:0006954~inflammatory response	18	9.18367	6.77636e-07	SERPINA3, CEBPB, ANXA1, CCL3L1, CCL3L3, TNFAIP3, ADM, CXCL1, FOS, PTGS2, SELE, CXCL2, IL6, ELF3, NFKBIZ, ZC3H12A, CCL3, CCL2	190	413	19333	4.43474	0.00116079	8.93438e-05	8.54343e-05
GOTERM_BP_DIRECT	GO:0032496~response to lipopolysaccharide	11	5.61224	3.59443e-06	NR4A1, JUN, JUND, SLPI, REN, ADM, FOS, TRIB1, PTGS2, SELE, HSPD1	190	158	19333	7.08404	0.00614193	0.000440061	0.000420805
GOTERM_BP_DIRECT	GO:0045944~positive regulation of transcription from RNA polymerase II promoter	30	15.3061	6.68275e-06	CEBPB, CEBPD, CITED2, SRF, SERTAD1, MYC, ZC3H12A, IER5, JUNB, IER2, KLF10, EGR1, JUN, EGR2, JUND, FOS, KLF4, KLF2, NR4A2, NFKBIA, NR4A1, KLF6, IL6, ELF3, IRF1, DDIT3, MAFF, FOSB, NCOA7, ATF3	190	1210	19333	2.52279	0.0113889	0.000763616	0.000730202
GOTERM_BP_DIRECT	GO:0070301~cellular response to hydrogen peroxide	8	4.08163	7.90538e-06	ERN1, IL6, ANXA1, TNFAIP3, CYP1B1, KLF4, KLF2, RHOB	190	74	19333	11.0003	0.0134585	0.000844155	0.000807217
GOTERM_BP_DIRECT	GO:0006915~apoptotic process	20	10.2041	8.3726e-06	PPP1R15A, JUN, GADD45B, GADD45A, TNFAIP3, GADD45G, RHOB, ZFP36L1, DEDD2, NFKBIA, NR4A1, NUAK2, IRF1, ZC3H12A, PIM1, PMAIP1, SGK1, PHLDA1, IER3, MCL1	190	607	19333	3.35264	0.0142482	0.000844155	0.000807217
GOTERM_BP_DIRECT	GO:0000122~negative regulation of transcription from RNA polymerase II promoter	26	13.2653	9.64143e-06	BTG2, CEBPB, CITED2, AEBP1, DNAJB1, ZFP36, NFIL3, MYC, TGIF1, KLF10, EGR1, JUN, JUND, GADD45A, IRF2BP2, KLF4, KLF2, NR4A2, PER2, ID2, DDIT3, MAFF, FOSB, MXD1, ATF3, HSPA1A	190	973	19333	2.71898	0.0163897	0.000908782	0.000869016
GOTERM_BP_DIRECT	GO:0034097~response to cytokine	7	3.57143	1.0074e-05	COL3A1, JUN, SRF, FOS, TIMP1, SELE, MCL1	190	51	19333	13.966	0.0171187	0.000908782	0.000869016
GOTERM_BP_DIRECT	GO:0044344~cellular response to fibroblast growth factor stimulus	6	3.06122	1.60927e-05	NR4A1, ZFP36, MYC, CCL2, ZFP36L2, ZFP36L1	190	33	19333	18.5005	0.0272062	0.00135451	0.00129524
GOTERM_BP_DIRECT	GO:0010628~positive regulation of gene expression	18	9.18367	1.65956e-05	EGR1, CITED2, MIR21, FBLN1, KLF4, ACTG2, ACTA2, IL6, NFIL3, DNAJA4, MYC, ID2, ZC3H12A, CCL3, LDLR, HSPA1B, ATF3, HSPA1A	190	525	19333	3.48866	0.0280443	0.00135451	0.00129524
GOTERM_BP_DIRECT	GO:0071347~cellular response to interleukin-1	8	4.08163	2.87781e-05	CEBPB, CCL3L1, MYC, CCL3L3, ZC3H12A, CCL3, CCL2, KLF2	190	90	19333	9.04468	0.0481295	0.00224207	0.00214397
GOTERM_BP_DIRECT	GO:0006457~protein folding	10	5.10204	5.03687e-05	DNAJA1, HSPA8, DNAJB1, HSP90AA1, HSPH1, HSP90AB1, DNAJA4, BAG3, DNAJB4, HSPD1	190	172	19333	5.91585	0.0827123	0.00375356	0.00358932
GOTERM_BP_DIRECT	GO:0006357~regulation of transcription from RNA polymerase II promoter	35	17.8571	5.90057e-05	CEBPB, CEBPD, SRF, NFIL3, MYC, CCNL1, JUNB, TGIF1, KLF10, BRD2, ZNF165, EGR1, JUN, EGR2, JUND, TSC22D1, IFRD1, TSC22D2, IRF2BP2, FOS, KLF4, KLF2, NR4A2, NR4A1, KLF6, ELF3, IRF1, DDIT3, MAFF, CKS2, FOSB, NCOA7, MXD1, ATF3, CREB5	190	1723	19333	2.06694	0.0961924	0.00421399	0.0040296
GOTERM_BP_DIRECT	GO:0002548~monocyte chemotaxis	6	3.06122	7.53372e-05	IL6, ANXA1, CCL3L1, CCL3L3, CCL3, CCL2	190	45	19333	13.567	0.121143	0.00516512	0.00493911
GOTERM_BP_DIRECT	GO:0071364~cellular response to epidermal growth factor stimulus	6	3.06122	0.000103112	ERRFI1, ZFP36, MYC, FOS, ZFP36L2, ZFP36L1	190	48	19333	12.7191	0.162005	0.00665993	0.00636851
GOTERM_BP_DIRECT	GO:0090084~negative regulation of inclusion body assembly	4	2.04082	0.000104911	DNAJB1, DNAJA4, HSPA1B, HSPA1A	190	10	19333	40.7011	0.164586	0.00665993	0.00636851
GOTERM_BP_DIRECT	GO:0050729~positive regulation of inflammatory response	8	4.08163	0.000110127	NFKBIA, CEBPB, NFKBIZ, SERPINE1, CCL3, MIR21, LDLR, HSPD1	190	111	19333	7.33352	0.172021	0.00673342	0.00643878
GOTERM_BP_DIRECT	GO:0045429~positive regulation of nitric oxide biosynthetic process	6	3.06122	0.000113926	HSP90AA1, HSP90AB1, HBB, KLF4, PTGS2, KLF2	190	49	19333	12.4595	0.177396	0.00673342	0.00643878
GOTERM_BP_DIRECT	GO:0071222~cellular response to lipopolysaccharide	10	5.10204	0.000121979	IL6, ZFP36, CEBPB, ZC3H12A, SERPINE1, TNFAIP3, CCL2, CXCL1, MIR21, CXCL2	190	193	19333	5.27216	0.188674	0.00696907	0.00666413
GOTERM_BP_DIRECT	GO:1902895~positive regulation of pri-miRNA transcription from RNA polymerase II promoter	6	3.06122	0.000151639	EGR1, JUN, MYC, SRF, FOS, KLF4	190	52	19333	11.7407	0.228894	0.00838418	0.00801732
GOTERM_BP_DIRECT	GO:0042542~response to hydrogen peroxide	6	3.06122	0.000166119	JUN, DUSP1, HBB, HBA2, HBA1, HSPD1	190	53	19333	11.5192	0.247799	0.00889774	0.0085084
GOTERM_BP_DIRECT	GO:0071407~cellular response to organic cyclic compound	6	3.06122	0.000198224	CEBPB, HSP90AB1, TIPARP, CCL3, CYP1B1, CCL2	190	55	19333	11.1003	0.28808	0.0102956	0.00984513
GOTERM_BP_DIRECT	GO:0045600~positive regulation of fat cell differentiation	6	3.06122	0.000215948	ZFP36, CEBPB, ID2, ZC3H12A, MIR21, ZFP36L1	190	56	19333	10.9021	0.309386	0.0108863	0.01041
GOTERM_BP_DIRECT	GO:0070373~negative regulation of ERK1 and ERK2 cascade	7	3.57143	0.000224811	ERRFI1, DUSP1, FBLN1, MIR21, KLF4, ATF3, DUSP6	190	88	19333	8.09396	0.319801	0.0110093	0.0105276
GOTERM_BP_DIRECT	GO:0006402~mRNA catabolic process	5	2.55102	0.000256817	ERN1, ZFP36, ZFP36L2, HSPA1B, HSPA1A	190	32	19333	15.8988	0.356118	0.0122273	0.0116923
GOTERM_BP_DIRECT	GO:0045893~positive regulation of transcription, DNA-templated	19	9.69388	0.000275084	EGR1, EGR2, JUN, CEBPB, CITED2, FOS, KLF4, KLF2, PER2, KLF6, IL6, NFIL3, MYC, ID2, IRF1, DDIT3, CENPJ, PIM1, CREB5	190	724	19333	2.6703	0.375971	0.0127431	0.0121855
GOTERM_BP_DIRECT	GO:0032088~negative regulation of NF-kappaB transcription factor activity	7	3.57143	0.000286426	NFKBIA, DDIT3, ZC3H12A, TNFAIP3, CYP1B1, MIR21, KLF4	190	92	19333	7.74205	0.387988	0.0128158	0.012255
GOTERM_BP_DIRECT	GO:0010629~negative regulation of gene expression	12	6.12245	0.000291609	TGIF1, CDKN1A, CITED2, TIPARP, MYC, ID2, ZC3H12A, CCL3, MYADM, MIR21, KLF4, LDLR	190	316	19333	3.86402	0.393403	0.0128158	0.012255
GOTERM_BP_DIRECT	GO:1900153~positive regulation of nuclear-transcribed mRNA catabolic process, deadenylation-dependent decay	4	2.04082	0.000383697	ZFP36, TOB1, ZFP36L2, ZFP36L1	190	15	19333	27.134	0.482002	0.0160404	0.0153385
GOTERM_BP_DIRECT	GO:1901653~cellular response to peptide	4	2.04082	0.000383697	KLF10, AKR1B1, KLF4, KLF2	190	15	19333	27.134	0.482002	0.0160404	0.0153385
GOTERM_BP_DIRECT	GO:0015671~oxygen transport	4	2.04082	0.000468853	MYC, HBB, HBA2, HBA1	190	16	19333	25.4382	0.552376	0.0191337	0.0182964
GOTERM_BP_DIRECT	GO:0051384~response to glucocorticoid	6	3.06122	0.000500665	IL6, DUSP1, ADM, A2M, PTGS2, HSPD1	190	67	19333	9.11218	0.576141	0.0195032	0.0186498
GOTERM_BP_DIRECT	GO:0009612~response to mechanical stimulus	6	3.06122	0.000500665	COL3A1, BTG2, JUN, JUND, CITED2, FOSB	190	67	19333	9.11218	0.576141	0.0195032	0.0186498
GOTERM_BP_DIRECT	GO:0071409~cellular response to cycloheximide	3	1.53061	0.000563089	MYC, KLF4, KLF2	190	4	19333	76.3145	0.619172	0.0210612	0.0201396
GOTERM_BP_DIRECT	GO:0061158~3'-UTR-mediated mRNA destabilization	4	2.04082	0.000565237	ZFP36, ZC3H12A, ZFP36L2, ZFP36L1	190	17	19333	23.9418	0.620572	0.0210612	0.0201396
GOTERM_BP_DIRECT	GO:0070098~chemokine-mediated signaling pathway	6	3.06122	0.000612804	CCL3L1, CCL3L3, CCL3, CCL2, CXCL1, CXCL2	190	70	19333	8.72165	0.650296	0.0214356	0.0204977
GOTERM_BP_DIRECT	GO:0009611~response to wounding	6	3.06122	0.000612804	ZFP36, MYC, DDIT3, ADM, ZFP36L2, ZFP36L1	190	70	19333	8.72165	0.650296	0.0214356	0.0204977
GOTERM_BP_DIRECT	GO:0048661~positive regulation of smooth muscle cell proliferation	6	3.06122	0.000612804	IL6, MYC, ID2, AKR1B1, PTGS2, HBEGF	190	70	19333	8.72165	0.650296	0.0214356	0.0204977
GOTERM_BP_DIRECT	GO:0042493~response to drug	11	5.61224	0.000637643	TGIF1, CDKN1A, JUN, ANXA1, HSP90AB1, MYC, FOSB, FOS, PTGS2, DUSP6, HSPD1	190	293	19333	3.82006	0.664881	0.0218584	0.0209019
GOTERM_BP_DIRECT	GO:0031396~regulation of protein ubiquitination	4	2.04082	0.00067342	HSP90AA1, HSP90AB1, HSPA1B, HSPA1A	190	18	19333	22.6117	0.684826	0.0226322	0.0216419
GOTERM_BP_DIRECT	GO:0007623~circadian rhythm	6	3.06122	0.000697374	PER2, KLF10, JUN, JUND, NFIL3, ID2	190	72	19333	8.47939	0.697513	0.0229865	0.0219807
GOTERM_BP_DIRECT	GO:0006953~acute-phase response	5	2.55102	0.000740768	SERPINA3, IL6, CD163, CEBPB, A2M	190	42	19333	12.1134	0.71921	0.0239562	0.0229079
GOTERM_BP_DIRECT	GO:0044849~estrous cycle	4	2.04082	0.000927371	EGR1, MMP7, ANXA1, CYP1B1	190	20	19333	20.3505	0.796126	0.0285393	0.0272905
GOTERM_BP_DIRECT	GO:0030185~nitric oxide transport	3	1.53061	0.000932439	HBB, HBA2, HBA1	190	5	19333	61.0516	0.797891	0.0285393	0.0272905
GOTERM_BP_DIRECT	GO:0097201~negative regulation of transcription from RNA polymerase II promoter in response to stress	3	1.53061	0.000932439	DNAJB1, BAG3, HSPA1A	190	5	19333	61.0516	0.797891	0.0285393	0.0272905
GOTERM_BP_DIRECT	GO:0051591~response to cAMP	5	2.55102	0.00113645	JUN, DUSP1, FOSB, REN, FOS	190	47	19333	10.8247	0.85758	0.033584	0.0321144
GOTERM_BP_DIRECT	GO:0010942~positive regulation of cell death	5	2.55102	0.00113645	ZC3H12A, HBB, HBA2, HBA1, DUSP6	190	47	19333	10.8247	0.85758	0.033584	0.0321144
GOTERM_BP_DIRECT	GO:0051131~chaperone-mediated protein complex assembly	4	2.04082	0.00123489	HSP90AA1, HSP90AB1, HSPD1, HSPA1A	190	22	19333	18.5005	0.879717	0.0358746	0.0343048
GOTERM_BP_DIRECT	GO:0030593~neutrophil chemotaxis	6	3.06122	0.00125728	CCL3L1, CCL3L3, CCL3, CCL2, CXCL1, CXCL2	190	82	19333	7.44531	0.884252	0.0359164	0.0343448
GOTERM_BP_DIRECT	GO:0000165~MAPK cascade	7	3.57143	0.00163168	DUSP5, ZFP36, MYC, CCL3, CCL2, DUSP6, ZFP36L1	190	128	19333	5.5646	0.939128	0.0458475	0.0438413
GOTERM_BP_DIRECT	GO:0009408~response to heat	5	2.55102	0.00191082	DNAJA1, HSP90AA1, DNAJA4, DNAJB4, HSPB1	190	54	19333	9.42154	0.962307	0.0525903	0.0502891
GOTERM_BP_DIRECT	GO:0000185~activation of MAPKKK activity	3	1.53061	0.00193302	GADD45B, GADD45A, GADD45G	190	7	19333	43.6083	0.963717	0.0525903	0.0502891
GOTERM_BP_DIRECT	GO:0070371~ERK1 and ERK2 cascade	5	2.55102	0.00204514	DUSP5, MYC, ZFP36L2, DUSP6, ZFP36L1	190	55	19333	9.25024	0.970072	0.0546632	0.0522713
GOTERM_BP_DIRECT	GO:0045892~negative regulation of transcription, DNA-templated	15	7.65306	0.00207299	KLF10, HSPA8, JUN, CEBPD, CITED2, KLF4, TOB1, DEDD2, PER2, RASD1, NFIL3, ELF3, ID2, IRF1, DDIT3	190	591	19333	2.58255	0.97147	0.0546632	0.0522713
GOTERM_BP_DIRECT	GO:0031397~negative regulation of protein ubiquitination	5	2.55102	0.00218585	PER2, DNAJA1, TNFAIP3, HSPA1B, HSPA1A	190	56	19333	9.08506	0.976497	0.0562063	0.0537469
GOTERM_BP_DIRECT	GO:0071277~cellular response to calcium ion	6	3.06122	0.0021971	JUN, JUND, ALOX5AP, FOSB, FOS, JUNB	190	93	19333	6.56469	0.976947	0.0562063	0.0537469
GOTERM_BP_DIRECT	GO:0071385~cellular response to glucocorticoid stimulus	4	2.04082	0.00226285	ZFP36, ANXA1, ZFP36L2, ZFP36L1	190	27	19333	15.0745	0.979409	0.057037	0.0545413
GOTERM_BP_DIRECT	GO:0061684~chaperone-mediated autophagy	3	1.53061	0.0025608	HSPA8, HSP90AA1, BAG3	190	8	19333	38.1572	0.987659	0.0636117	0.0608282
GOTERM_BP_DIRECT	GO:0007179~transforming growth factor beta receptor signaling pathway	6	3.06122	0.00314561	COL3A1, JUN, CITED2, GDF15, MIR21, FOS	190	101	19333	6.04471	0.995484	0.0762603	0.0729234
GOTERM_BP_DIRECT	GO:0010951~negative regulation of endopeptidase activity	7	3.57143	0.00315898	SERPINA3, SLPI, SERPINE1, SERPINH1, COL6A3, TIMP1, A2M	190	146	19333	4.87855	0.995586	0.0762603	0.0729234
GOTERM_BP_DIRECT	GO:1902949~positive regulation of tau-protein kinase activity	3	1.53061	0.00327132	EGR1, HSP90AA1, HSP90AB1	190	9	19333	33.9175	0.996362	0.0768088	0.0734478
GOTERM_BP_DIRECT	GO:0030728~ovulation	3	1.53061	0.00327132	RGS2, MYC, PTGS2	190	9	19333	33.9175	0.996362	0.0768088	0.0734478
GOTERM_BP_DIRECT	GO:0001570~vasculogenesis	5	2.55102	0.00336222	CITED2, TIPARP, ADM, JUNB, ZFP36L1	190	63	19333	8.07561	0.996888	0.0778764	0.0744687
GOTERM_BP_DIRECT	GO:0001525~angiogenesis	9	4.59184	0.00351715	JUN, ZC3H12A, SERPINE1, CYP1B1, CCL2, TGFBI, PTGS2, APOLD1, RHOB	190	253	19333	3.61966	0.997616	0.0803786	0.0768615
GOTERM_BP_DIRECT	GO:1900745~positive regulation of p38MAPK cascade	4	2.04082	0.00370228	GADD45B, GADD45A, ZC3H12A, GADD45G	190	32	19333	12.7191	0.998266	0.0834962	0.0798426
GOTERM_BP_DIRECT	GO:0032757~positive regulation of interleukin-8 production	5	2.55102	0.00376427	IL6, DDIT3, SERPINE1, HSPA1B, HSPA1A	190	65	19333	7.82713	0.998442	0.0837917	0.0801252
GOTERM_BP_DIRECT	GO:0000288~nuclear-transcribed mRNA catabolic process, deadenylation-dependent decay	3	1.53061	0.00406292	ZFP36, ZFP36L2, ZFP36L1	190	10	19333	30.5258	0.999068	0.0892801	0.0853734
GOTERM_BP_DIRECT	GO:0051973~positive regulation of telomerase activity	4	2.04082	0.00440325	HSP90AA1, HSP90AB1, MYC, KLF4	190	34	19333	11.9709	0.999481	0.0931749	0.0890978
GOTERM_BP_DIRECT	GO:0035924~cellular response to vascular endothelial growth factor stimulus	4	2.04082	0.00440325	ERN1, NR4A1, ANXA1, HSPB1	190	34	19333	11.9709	0.999481	0.0931749	0.0890978
GOTERM_BP_DIRECT	GO:0048247~lymphocyte chemotaxis	4	2.04082	0.00440325	CCL3L1, CCL3L3, CCL3, CCL2	190	34	19333	11.9709	0.999481	0.0931749	0.0890978
GOTERM_BP_DIRECT	GO:0070059~intrinsic apoptotic signaling pathway in response to endoplasmic reticulum stress	4	2.04082	0.00478179	ERN1, PPP1R15A, CEBPB, DDIT3	190	35	19333	11.6289	0.99973	0.0966914	0.0924604
GOTERM_BP_DIRECT	GO:2000379~positive regulation of reactive oxygen species metabolic process	4	2.04082	0.00478179	CDKN1A, GADD45A, ZC3H12A, CYP1B1	190	35	19333	11.6289	0.99973	0.0966914	0.0924604
GOTERM_BP_DIRECT	GO:0046034~ATP metabolic process	4	2.04082	0.00478179	HSPA8, SLC25A25, HSPA1B, HSPA1A	190	35	19333	11.6289	0.99973	0.0966914	0.0924604
GOTERM_BP_DIRECT	GO:0043524~negative regulation of neuron apoptotic process	7	3.57143	0.00479508	NR4A2, BTG2, CEBPB, JUN, HSP90AB1, CCL2, HSPD1	190	159	19333	4.47968	0.999736	0.0966914	0.0924604
GOTERM_BP_DIRECT	GO:0042127~regulation of cell proliferation	7	3.57143	0.00556187	NFKBIA, JUN, ANXA1, JUND, SGK1, IER5, JUNB	190	164	19333	4.3431	0.999929	0.109575	0.104781
GOTERM_BP_DIRECT	GO:0045766~positive regulation of angiogenesis	7	3.57143	0.00556187	ZC3H12A, SERPINE1, HSPB1, CYP1B1, ADM, MIR21, RHOB	190	164	19333	4.3431	0.999929	0.109575	0.104781
GOTERM_BP_DIRECT	GO:1990440~positive regulation of transcription from RNA polymerase II promoter in response to endoplasmic reticulum stress	3	1.53061	0.00588284	CEBPB, DDIT3, ATF3	190	12	19333	25.4382	0.999959	0.113294	0.108337
GOTERM_BP_DIRECT	GO:0045616~regulation of keratinocyte differentiation	3	1.53061	0.00588284	ERRFI1, ZFP36, ZFP36L1	190	12	19333	25.4382	0.999959	0.113294	0.108337
GOTERM_BP_DIRECT	GO:0046427~positive regulation of JAK-STAT cascade	4	2.04082	0.00603287	IL6, CENPJ, AKR1B1, CYP1B1	190	38	19333	10.7108	0.999969	0.114893	0.109865
GOTERM_BP_DIRECT	GO:0098869~cellular oxidant detoxification	5	2.55102	0.00687374	ALOX5AP, HBB, HBA2, HBA1, PTGS2	190	77	19333	6.60731	0.999993	0.124634	0.119181
GOTERM_BP_DIRECT	GO:0045444~fat cell differentiation	5	2.55102	0.00687374	NR4A2, NR4A1, EGR2, CEBPD, KLF4	190	77	19333	6.60731	0.999993	0.124634	0.119181
GOTERM_BP_DIRECT	GO:0045669~positive regulation of osteoblast differentiation	5	2.55102	0.00687374	IL6, CEBPB, JUND, CEBPD, MIR21	190	77	19333	6.60731	0.999993	0.124634	0.119181
GOTERM_BP_DIRECT	GO:0002675~positive regulation of acute inflammatory response	3	1.53061	0.00690796	IL6, ALOX5AP, C2CD4B	190	13	19333	23.4814	0.999993	0.124634	0.119181
GOTERM_BP_DIRECT	GO:0060213~positive regulation of nuclear-transcribed mRNA poly(A) tail shortening	3	1.53061	0.00690796	ZFP36, BTG2, TOB1	190	13	19333	23.4814	0.999993	0.124634	0.119181
GOTERM_BP_DIRECT	GO:0045595~regulation of cell differentiation	4	2.04082	0.00746215	CEBPB, CEBPD, SIK1, KLF4	190	41	19333	9.92709	0.999997	0.13323	0.127401
GOTERM_BP_DIRECT	GO:0008217~regulation of blood pressure	5	2.55102	0.0078543	ACTA2, HBB, REN, SGK1, PTGS2	190	80	19333	6.35954	0.999999	0.138639	0.132573
GOTERM_BP_DIRECT	GO:0042594~response to starvation	4	2.04082	0.00797918	ZFP36, DDIT3, PDK4, ADM	190	42	19333	9.69073	0.999999	0.138639	0.132573
GOTERM_BP_DIRECT	GO:0015670~carbon dioxide transport	3	1.53061	0.00800776	HBB, HBA2, HBA1	190	14	19333	21.8041	0.999999	0.138639	0.132573
GOTERM_BP_DIRECT	GO:0043409~negative regulation of MAPK cascade	4	2.04082	0.00851683	DUSP5, DUSP1, MIR21, DUSP6	190	43	19333	9.46536	1	0.143116	0.136854
GOTERM_BP_DIRECT	GO:0042307~positive regulation of protein import into nucleus	4	2.04082	0.00851683	HSP90AB1, BAG3, ZC3H12A, PTGS2	190	43	19333	9.46536	1	0.143116	0.136854
GOTERM_BP_DIRECT	GO:0009409~response to cold	4	2.04082	0.00851683	HSP90AA1, ADM, FOS, HSPD1	190	43	19333	9.46536	1	0.143116	0.136854
GOTERM_BP_DIRECT	GO:0051897~positive regulation of protein kinase B signaling	6	3.06122	0.00879011	HSP90AA1, HSP90AB1, GDF15, CCL3, MIR21, HBEGF	190	129	19333	4.73268	1	0.146274	0.139874
GOTERM_BP_DIRECT	GO:0001933~negative regulation of protein phosphorylation	5	2.55102	0.0089226	CDKN1A, ZC3H12A, MYADM, FBLN1, DUSP6	190	83	19333	6.12968	1	0.147051	0.140617
GOTERM_BP_DIRECT	GO:0001666~response to hypoxia	7	3.57143	0.00932307	NR4A2, EGR1, CITED2, SRF, ADM, APOLD1, HSPD1	190	183	19333	3.89218	1	0.152188	0.145529
GOTERM_BP_DIRECT	GO:0008283~cell proliferation	7	3.57143	0.00982598	JUN, CITED2, MYC, CKS2, ADM, TGFBI, ZFP36L1	190	185	19333	3.8501	1	0.158884	0.151932
GOTERM_BP_DIRECT	GO:0030336~negative regulation of cell migration	7	3.57143	0.0103027	CITED2, SRF, SERPINE1, NEDD9, CYP1B1, MIR21, RHOB	190	187	19333	3.80892	1	0.161958	0.154871
GOTERM_BP_DIRECT	GO:0071383~cellular response to steroid hormone stimulus	3	1.53061	0.0104252	HSPA8, HSPA1B, HSPA1A	190	16	19333	19.0786	1	0.161958	0.154871
GOTERM_BP_DIRECT	GO:0019725~cellular homeostasis	3	1.53061	0.0104252	CCL2, MCL1, DEDD2	190	16	19333	19.0786	1	0.161958	0.154871
GOTERM_BP_DIRECT	GO:0001829~trophectodermal cell differentiation	3	1.53061	0.0104252	CITED2, SRF, JUNB	190	16	19333	19.0786	1	0.161958	0.154871
GOTERM_BP_DIRECT	GO:0071260~cellular response to mechanical stimulus	5	2.55102	0.0104885	MMP7, BAG3, GADD45A, IRF1, PTGS2	190	87	19333	5.84785	1	0.161958	0.154871
GOTERM_BP_DIRECT	GO:0009636~response to toxic substance	5	2.55102	0.010906	CDKN1A, SRF, CCL3, CYP1B1, FOS	190	88	19333	5.7814	1	0.1669	0.159597
GOTERM_BP_DIRECT	GO:0007568~aging	7	3.57143	0.0124754	JUN, MMP7, JUND, ADM, FOS, TIMP1, PTGS2	190	195	19333	3.65266	1	0.189228	0.180948
GOTERM_BP_DIRECT	GO:0045732~positive regulation of protein catabolic process	5	2.55102	0.0131537	MYLIP, HSP90AA1, TIPARP, TNFAIP3, IER3	190	93	19333	5.47057	1	0.197767	0.189113
GOTERM_BP_DIRECT	GO:0071456~cellular response to hypoxia	6	3.06122	0.0133083	JUND, MYC, PMAIP1, FOS, PTGS2, ZFP36L1	190	143	19333	4.26934	1	0.198351	0.189672
GOTERM_BP_DIRECT	GO:0031668~cellular response to extracellular stimulus	3	1.53061	0.0145737	NR4A2, CDKN1A, FOS	190	19	19333	16.0662	1	0.215339	0.205917
GOTERM_BP_DIRECT	GO:0000079~regulation of cyclin-dependent protein serine/threonine kinase activity	4	2.04082	0.0150598	CDKN1A, SERTAD1, GADD45A, CCNL1	190	53	19333	7.67944	1	0.22062	0.210966
GOTERM_BP_DIRECT	GO:0090398~cellular senescence	4	2.04082	0.0158333	CDKN1A, CITED2, SRF, ID2	190	54	19333	7.53723	1	0.225964	0.216076
GOTERM_BP_DIRECT	GO:0042149~cellular response to glucose starvation	4	2.04082	0.0158333	NUAK2, ZC3H12A, PMAIP1, SIK1	190	54	19333	7.53723	1	0.225964	0.216076
GOTERM_BP_DIRECT	GO:0009416~response to light stimulus	3	1.53061	0.01609	JUND, DUSP1, FOS	190	20	19333	15.2629	1	0.225964	0.216076
GOTERM_BP_DIRECT	GO:0035994~response to muscle stretch	3	1.53061	0.01609	NFKBIA, JUN, FOS	190	20	19333	15.2629	1	0.225964	0.216076
GOTERM_BP_DIRECT	GO:0000188~inactivation of MAPK activity	3	1.53061	0.01609	DUSP5, DUSP1, DUSP6	190	20	19333	15.2629	1	0.225964	0.216076
GOTERM_BP_DIRECT	GO:0071346~cellular response to interferon-gamma	5	2.55102	0.0162156	CCL3L1, MYC, CCL3L3, CCL3, CCL2	190	99	19333	5.13902	1	0.225964	0.216076
GOTERM_BP_DIRECT	GO:1904707~positive regulation of vascular smooth muscle cell proliferation	4	2.04082	0.0174463	ERN1, JUN, ADAMTS1, MIR21	190	56	19333	7.26805	1	0.238333	0.227904
GOTERM_BP_DIRECT	GO:0043434~response to peptide hormone	4	2.04082	0.0174463	BTG2, ANXA1, JUND, TIMP1	190	56	19333	7.26805	1	0.238333	0.227904
GOTERM_BP_DIRECT	GO:0051412~response to corticosterone	3	1.53061	0.0176706	CDKN1A, FOSB, FOS	190	21	19333	14.5361	1	0.238333	0.227904
GOTERM_BP_DIRECT	GO:2000377~regulation of reactive oxygen species metabolic process	3	1.53061	0.0176706	CYP1B1, MIR21, IER3	190	21	19333	14.5361	1	0.238333	0.227904
GOTERM_BP_DIRECT	GO:0008360~regulation of cell shape	6	3.06122	0.0177985	ANXA1, CCL3, CCL2, MIR21, RND3, RHOB	190	154	19333	3.96439	1	0.238333	0.227904
GOTERM_BP_DIRECT	GO:0045786~negative regulation of cell cycle	4	2.04082	0.0182859	TSPYL2, NR4A1, PTGS2, RHOB	190	57	19333	7.14054	1	0.242962	0.23233
GOTERM_BP_DIRECT	GO:0048146~positive regulation of fibroblast proliferation	4	2.04082	0.0191477	CDKN1A, JUN, MYC, FBLN1	190	58	19333	7.01742	1	0.248629	0.23775
GOTERM_BP_DIRECT	GO:2000134~negative regulation of G1/S transition of mitotic cell cycle	4	2.04082	0.0191477	CDKN1A, WEE1, CCL2, KLF4	190	58	19333	7.01742	1	0.248629	0.23775
GOTERM_BP_DIRECT	GO:0014823~response to activity	4	2.04082	0.0191477	IL6, FOS, SLC25A25, HSPD1	190	58	19333	7.01742	1	0.248629	0.23775
GOTERM_BP_DIRECT	GO:0031086~nuclear-transcribed mRNA catabolic process, deadenylation-independent decay	2	1.02041	0.019457	ZFP36, ZFP36L1	190	2	19333	101.753	1	0.248875	0.237985
GOTERM_BP_DIRECT	GO:1902172~regulation of keratinocyte apoptotic process	2	1.02041	0.019457	ZFP36, ZFP36L1	190	2	19333	101.753	1	0.248875	0.237985
GOTERM_BP_DIRECT	GO:0006974~cellular response to DNA damage stimulus	8	4.08163	0.0201721	PPP1R15A, CDKN1A, BTG2, MYC, DDIT3, ZC3H12A, PMAIP1, SGK1	190	279	19333	2.91764	1	0.256111	0.244905
GOTERM_BP_DIRECT	GO:0007507~heart development	7	3.57143	0.020914	COL3A1, CDKN1A, CITED2, SRF, ID2, ADM, ZFP36L1	190	219	19333	3.25237	1	0.263578	0.252045
GOTERM_BP_DIRECT	GO:0050821~protein stabilization	7	3.57143	0.0212149	HSP90AA1, HSP90AB1, BAG3, PIM1, HSPA1B, HSPD1, HSPA1A	190	220	19333	3.23758	1	0.265419	0.253805
GOTERM_BP_DIRECT	GO:0045597~positive regulation of cell differentiation	4	2.04082	0.021866	SOCS3, HSP90AB1, SRF, JUNB	190	61	19333	6.6723	1	0.271582	0.259698
GOTERM_BP_DIRECT	GO:0051247~positive regulation of protein metabolic process	3	1.53061	0.0227847	NFKBIA, KLF4, KLF2	190	24	19333	12.7191	1	0.27895	0.266744
GOTERM_BP_DIRECT	GO:0045672~positive regulation of osteoclast differentiation	3	1.53061	0.0227847	KLF10, NEDD9, FOS	190	24	19333	12.7191	1	0.27895	0.266744
GOTERM_BP_DIRECT	GO:0006955~immune response	11	5.61224	0.0231867	CEBPB, SLPI, NFIL3, IGLL1, RGS1, CCL4L2, CCL3, CCL2, CXCL2, GEM, C1QC	190	492	19333	2.27496	1	0.281721	0.269393
GOTERM_BP_DIRECT	GO:0030198~extracellular matrix organization	6	3.06122	0.0233398	COL3A1, MMP7, ELF3, ADAMTS1, FBLN1, TGFBI	190	165	19333	3.7001	1	0.281721	0.269393
GOTERM_BP_DIRECT	GO:0032355~response to estradiol	5	2.55102	0.0242859	ANXA1, DUSP1, MYC, CYP1B1, PTGS2	190	112	19333	4.54253	1	0.28898	0.276335
GOTERM_BP_DIRECT	GO:0060135~maternal process involved in female pregnancy	3	1.53061	0.0246091	RGS2, MMP7, AKR1B1	190	25	19333	12.2103	1	0.28898	0.276335
GOTERM_BP_DIRECT	GO:0035970~peptidyl-threonine dephosphorylation	3	1.53061	0.0246091	DUSP5, DUSP1, DUSP6	190	25	19333	12.2103	1	0.28898	0.276335
GOTERM_BP_DIRECT	GO:0002931~response to ischemia	4	2.04082	0.0247841	PER2, RCAN1, EGR1, HSPD1	190	64	19333	6.35954	1	0.28898	0.276335
GOTERM_BP_DIRECT	GO:0007346~regulation of mitotic cell cycle	4	2.04082	0.0247841	CDKN1A, MYC, CKS2, SIK1	190	64	19333	6.35954	1	0.28898	0.276335
GOTERM_BP_DIRECT	GO:0070374~positive regulation of ERK1 and ERK2 cascade	7	3.57143	0.0253458	ACTA2, JUN, CCL3L1, CCL3L3, CCL3, CCL2, MIR21	190	229	19333	3.11034	1	0.293532	0.280688
GOTERM_BP_DIRECT	GO:0032731~positive regulation of interleukin-1 beta production	4	2.04082	0.0258012	EGR1, IL6, CCL3, HSPB1	190	65	19333	6.2617	1	0.296801	0.283813
GOTERM_BP_DIRECT	GO:0006468~protein phosphorylation	11	5.61224	0.0264745	ERN1, CLK1, BRD2, NUAK2, RIPK4, PIM1, PDK4, CCL2, SIK1, TRIB1, SGK1	190	503	19333	2.22521	1	0.302516	0.289278
GOTERM_BP_DIRECT	GO:1904582~positive regulation of intracellular mRNA localization	2	1.02041	0.0290438	ZFP36, ZFP36L1	190	3	19333	67.8351	1	0.329676	0.31525
GOTERM_BP_DIRECT	GO:0042744~hydrogen peroxide catabolic process	3	1.53061	0.0304225	HBB, HBA2, HBA1	190	28	19333	10.9021	1	0.340812	0.325899
GOTERM_BP_DIRECT	GO:1902042~negative regulation of extrinsic apoptotic signaling pathway via death domain receptors	3	1.53061	0.0304225	ITPRIP, SERPINE1, TNFAIP3	190	28	19333	10.9021	1	0.340812	0.325899
GOTERM_BP_DIRECT	GO:0014070~response to organic cyclic compound	4	2.04082	0.0312184	BTG2, CD83, JUND, DUSP6	190	70	19333	5.81444	1	0.347457	0.332253
GOTERM_BP_DIRECT	GO:0009410~response to xenobiotic stimulus	7	3.57143	0.0319665	JUN, HSP90AB1, MYC, FOSB, FOS, PTGS2, DUSP6	190	242	19333	2.94326	1	0.353488	0.33802
GOTERM_BP_DIRECT	GO:0046697~decidualization	3	1.53061	0.0324697	CITED2, PTGS2, JUNB	190	29	19333	10.5261	1	0.35675	0.34114
GOTERM_BP_DIRECT	GO:0006935~chemotaxis	5	2.55102	0.0327199	PLAUR, CCL3, CCL2, CXCL1, CXCL2	190	123	19333	4.13629	1	0.357209	0.341579
GOTERM_BP_DIRECT	GO:0006958~complement activation, classical pathway	5	2.55102	0.0335614	C1QB, C7, C1S, IGLL1, C1QC	190	124	19333	4.10293	1	0.364077	0.348146
GOTERM_BP_DIRECT	GO:0032870~cellular response to hormone stimulus	3	1.53061	0.0345693	DUSP1, FOSB, FOS	190	30	19333	10.1753	1	0.368024	0.35192
GOTERM_BP_DIRECT	GO:0043153~entrainment of circadian clock by photoperiod	3	1.53061	0.0345693	PER2, ID2, SIK1	190	30	19333	10.1753	1	0.368024	0.35192
GOTERM_BP_DIRECT	GO:0010575~positive regulation of vascular endothelial growth factor production	3	1.53061	0.0345693	IL6, CYP1B1, PTGS2	190	30	19333	10.1753	1	0.368024	0.35192
GOTERM_BP_DIRECT	GO:0071480~cellular response to gamma radiation	3	1.53061	0.0367204	EGR1, CDKN1A, MIR21	190	31	19333	9.84703	1	0.388511	0.37151
GOTERM_BP_DIRECT	GO:0030308~negative regulation of cell growth	5	2.55102	0.0370531	TSPYL2, CDKN1A, SERTAD1, HSPA1B, HSPA1A	190	128	19333	3.97471	1	0.388547	0.371546
GOTERM_BP_DIRECT	GO:0043547~positive regulation of GTPase activity	6	3.06122	0.0383313	CCL3L1, RGS1, RGS16, CCL3L3, CCL3, CCL2	190	189	19333	3.23024	1	0.388547	0.371546
GOTERM_BP_DIRECT	GO:1990646~cellular response to prolactin	2	1.02041	0.0385374	MYC, FOS	190	4	19333	50.8763	1	0.388547	0.371546
GOTERM_BP_DIRECT	GO:1904031~positive regulation of cyclin-dependent protein kinase activity	2	1.02041	0.0385374	CDKN1A, HSP90AB1	190	4	19333	50.8763	1	0.388547	0.371546
GOTERM_BP_DIRECT	GO:0035809~regulation of urine volume	2	1.02041	0.0385374	AKR1B1, ADM	190	4	19333	50.8763	1	0.388547	0.371546
GOTERM_BP_DIRECT	GO:2000321~positive regulation of T-helper 17 cell differentiation	2	1.02041	0.0385374	NFKBIZ, MIR21	190	4	19333	50.8763	1	0.388547	0.371546
GOTERM_BP_DIRECT	GO:1901991~negative regulation of mitotic cell cycle phase transition	2	1.02041	0.0385374	ZFP36L2, ZFP36L1	190	4	19333	50.8763	1	0.388547	0.371546
GOTERM_BP_DIRECT	GO:1905323~telomerase holoenzyme complex assembly	2	1.02041	0.0385374	HSP90AA1, HSP90AB1	190	4	19333	50.8763	1	0.388547	0.371546
GOTERM_BP_DIRECT	GO:0043392~negative regulation of DNA binding	3	1.53061	0.0389216	NFKBIA, JUN, DDIT3	190	32	19333	9.53931	1	0.390126	0.373055
GOTERM_BP_DIRECT	GO:0010468~regulation of gene expression	7	3.57143	0.0394098	BRD2, TSPAN8, MYC, ZC3H12A, NFKBIZ, TOB1, ZFP36L1	190	255	19333	2.79321	1	0.392723	0.375538
GOTERM_BP_DIRECT	GO:0050728~negative regulation of inflammatory response	5	2.55102	0.0407464	SOCS3, ZFP36, TNFAIP3, KLF4, IER3	190	132	19333	3.85427	1	0.403696	0.386031
GOTERM_BP_DIRECT	GO:0050873~brown fat cell differentiation	3	1.53061	0.0434698	CEBPB, RGS2, PTGS2	190	34	19333	8.97817	1	0.428203	0.409466
GOTERM_BP_DIRECT	GO:0032436~positive regulation of proteasomal ubiquitin-dependent protein catabolic process	4	2.04082	0.0450549	ZFAND2A, TRIB1, HSPA1B, HSPA1A	190	81	19333	5.02482	1	0.441281	0.421971
GOTERM_BP_DIRECT	GO:0030511~positive regulation of transforming growth factor beta receptor signaling pathway	3	1.53061	0.0458145	HSP90AB1, CITED2, MIR21	190	35	19333	8.72165	1	0.44365	0.424237
GOTERM_BP_DIRECT	GO:0030010~establishment of cell polarity	3	1.53061	0.0458145	HSP90AA1, WEE1, HSP90AB1	190	35	19333	8.72165	1	0.44365	0.424237
GOTERM_BP_DIRECT	GO:0070434~positive regulation of nucleotide-binding oligomerization domain containing 2 signaling pathway	2	1.02041	0.0479386	HSPA1B, HSPA1A	190	5	19333	40.7011	1	0.446611	0.427069
GOTERM_BP_DIRECT	GO:0071376~cellular response to corticotropin-releasing hormone stimulus	2	1.02041	0.0479386	NR4A2, NR4A1	190	5	19333	40.7011	1	0.446611	0.427069
GOTERM_BP_DIRECT	GO:0070370~cellular heat acclimation	2	1.02041	0.0479386	HSPA1B, HSPA1A	190	5	19333	40.7011	1	0.446611	0.427069
GOTERM_BP_DIRECT	GO:0071621~granulocyte chemotaxis	2	1.02041	0.0479386	ANXA1, CCL3	190	5	19333	40.7011	1	0.446611	0.427069
GOTERM_BP_DIRECT	GO:0090131~mesenchyme migration	2	1.02041	0.0479386	ACTA2, ACTG2	190	5	19333	40.7011	1	0.446611	0.427069
GOTERM_BP_DIRECT	GO:0048675~axon extension	3	1.53061	0.0482048	HSP90AA1, HSP90AB1, SRF	190	36	19333	8.47939	1	0.446611	0.427069
GOTERM_BP_DIRECT	GO:0048662~negative regulation of smooth muscle cell proliferation	3	1.53061	0.0482048	TNFAIP3, KLF4, TRIB1	190	36	19333	8.47939	1	0.446611	0.427069
GOTERM_BP_DIRECT	GO:0043488~regulation of mRNA stability	3	1.53061	0.0482048	ZFP36, ZFP36L2, ZFP36L1	190	36	19333	8.47939	1	0.446611	0.427069
GOTERM_BP_DIRECT	GO:0032868~response to insulin	4	2.04082	0.050724	EGR1, EGR2, ADM, FOS	190	85	19333	4.78836	1	0.464925	0.444581
GOTERM_BP_DIRECT	GO:0034976~response to endoplasmic reticulum stress	4	2.04082	0.050724	ERN1, PPP1R15A, CEBPB, DDIT3	190	85	19333	4.78836	1	0.464925	0.444581
GOTERM_BP_DIRECT	GO:0098586~cellular response to virus	4	2.04082	0.052193	IL6, HSP90AA1, ZC3H12A, MIR21	190	86	19333	4.73268	1	0.475845	0.455023
GOTERM_BP_DIRECT	GO:0007616~long-term memory	3	1.53061	0.0531178	SRF, SGK1, LDLR	190	38	19333	8.0331	1	0.476669	0.455812
GOTERM_BP_DIRECT	GO:0035335~peptidyl-tyrosine dephosphorylation	3	1.53061	0.0531178	DUSP5, DUSP1, DUSP6	190	38	19333	8.0331	1	0.476669	0.455812
GOTERM_BP_DIRECT	GO:2001240~negative regulation of extrinsic apoptotic signaling pathway in absence of ligand	3	1.53061	0.0531178	HSPA1B, HSPA1A, MCL1	190	38	19333	8.0331	1	0.476669	0.455812
GOTERM_BP_DIRECT	GO:0008625~extrinsic apoptotic signaling pathway via death domain receptors	3	1.53061	0.0556382	ITPRIP, BAG3, DEDD2	190	39	19333	7.82713	1	0.494114	0.472493
GOTERM_BP_DIRECT	GO:0031663~lipopolysaccharide-mediated signaling pathway	3	1.53061	0.0556382	NFKBIA, CCL3, CCL2	190	39	19333	7.82713	1	0.494114	0.472493
GOTERM_BP_DIRECT	GO:0035264~multicellular organism growth	4	2.04082	0.0567222	COL3A1, SLC25A25, KLF2, ZFP36L1	190	89	19333	4.57315	1	0.501143	0.479215
GOTERM_BP_DIRECT	GO:0032792~negative regulation of CREB transcription factor activity	2	1.02041	0.0572484	DDIT3, SIK1	190	6	19333	33.9175	1	0.503199	0.48118
GOTERM_BP_DIRECT	GO:0034599~cellular response to oxidative stress	4	2.04082	0.0598421	NR4A2, ZC3H12A, HSPA1B, HSPA1A	190	91	19333	4.47264	1	0.520656	0.497874
GOTERM_BP_DIRECT	GO:0033138~positive regulation of peptidyl-serine phosphorylation	4	2.04082	0.0598421	IL6, HSP90AA1, HSP90AB1, PTGS2	190	91	19333	4.47264	1	0.520656	0.497874
GOTERM_BP_DIRECT	GO:0071479~cellular response to ionizing radiation	3	1.53061	0.0608019	CDKN1A, GADD45A, RHOB	190	41	19333	7.44531	1	0.521072	0.498271
GOTERM_BP_DIRECT	GO:0032733~positive regulation of interleukin-10 production	3	1.53061	0.0608019	IL6, CD83, HSPD1	190	41	19333	7.44531	1	0.521072	0.498271
GOTERM_BP_DIRECT	GO:0001975~response to amphetamine	3	1.53061	0.0608019	NR4A2, NR4A1, RGS2	190	41	19333	7.44531	1	0.521072	0.498271
GOTERM_BP_DIRECT	GO:0007566~embryo implantation	3	1.53061	0.063443	FBLN1, MIR21, PTGS2	190	42	19333	7.26805	1	0.534862	0.511457
GOTERM_BP_DIRECT	GO:0097421~liver regeneration	3	1.53061	0.063443	IL6, CEBPB, MYC	190	42	19333	7.26805	1	0.534862	0.511457
GOTERM_BP_DIRECT	GO:0043433~negative regulation of sequence-specific DNA binding transcription factor activity	4	2.04082	0.0646697	DDIT3, ID2, PIM1, TRIB1	190	94	19333	4.3299	1	0.534862	0.511457
GOTERM_BP_DIRECT	GO:0045590~negative regulation of regulatory T cell differentiation	2	1.02041	0.0664676	IRF1, MIR21	190	7	19333	29.0722	1	0.534862	0.511457
GOTERM_BP_DIRECT	GO:0021955~central nervous system neuron axonogenesis	2	1.02041	0.0664676	HSP90AA1, HSP90AB1	190	7	19333	29.0722	1	0.534862	0.511457
GOTERM_BP_DIRECT	GO:0060136~embryonic process involved in female pregnancy	2	1.02041	0.0664676	CITED2, JUNB	190	7	19333	29.0722	1	0.534862	0.511457
GOTERM_BP_DIRECT	GO:0043615~astrocyte cell migration	2	1.02041	0.0664676	CCL3, CCL2	190	7	19333	29.0722	1	0.534862	0.511457
GOTERM_BP_DIRECT	GO:1990776~response to angiotensin	2	1.02041	0.0664676	COL3A1, PTGS2	190	7	19333	29.0722	1	0.534862	0.511457
GOTERM_BP_DIRECT	GO:0060712~spongiotrophoblast layer development	2	1.02041	0.0664676	ADM, ZFP36L1	190	7	19333	29.0722	1	0.534862	0.511457
GOTERM_BP_DIRECT	GO:2000660~negative regulation of interleukin-1-mediated signaling pathway	2	1.02041	0.0664676	IL6, MIR21	190	7	19333	29.0722	1	0.534862	0.511457
GOTERM_BP_DIRECT	GO:0031394~positive regulation of prostaglandin biosynthetic process	2	1.02041	0.0664676	ANXA1, PTGS2	190	7	19333	29.0722	1	0.534862	0.511457
GOTERM_BP_DIRECT	GO:1901842~negative regulation of high voltage-gated calcium channel activity	2	1.02041	0.0664676	RRAD, GEM	190	7	19333	29.0722	1	0.534862	0.511457
GOTERM_BP_DIRECT	GO:0072574~hepatocyte proliferation	2	1.02041	0.0664676	IL6, CEBPB	190	7	19333	29.0722	1	0.534862	0.511457
GOTERM_BP_DIRECT	GO:0032691~negative regulation of interleukin-1 beta production	3	1.53061	0.0688389	ERRFI1, ZC3H12A, TNFAIP3	190	44	19333	6.93768	1	0.551354	0.527229
GOTERM_BP_DIRECT	GO:0090063~positive regulation of microtubule nucleation	2	1.02041	0.0755972	HSPA1B, HSPA1A	190	8	19333	25.4382	1	0.594374	0.568366
GOTERM_BP_DIRECT	GO:0032713~negative regulation of interleukin-4 production	2	1.02041	0.0755972	CD83, DDIT3	190	8	19333	25.4382	1	0.594374	0.568366
GOTERM_BP_DIRECT	GO:0098883~synapse disassembly	2	1.02041	0.0755972	C1QB, C1QC	190	8	19333	25.4382	1	0.594374	0.568366
GOTERM_BP_DIRECT	GO:0010837~regulation of keratinocyte proliferation	2	1.02041	0.0755972	ZFP36, ZFP36L1	190	8	19333	25.4382	1	0.594374	0.568366
GOTERM_BP_DIRECT	GO:0008277~regulation of G-protein coupled receptor protein signaling pathway	3	1.53061	0.077202	RGS2, RGS1, RGS16	190	47	19333	6.49485	1	0.601446	0.575128
GOTERM_BP_DIRECT	GO:0009968~negative regulation of signal transduction	3	1.53061	0.077202	RGS1, RGS16, DDIT4L	190	47	19333	6.49485	1	0.601446	0.575128
GOTERM_BP_DIRECT	GO:0035556~intracellular signal transduction	9	4.59184	0.0775493	SOCS3, NUAK2, DUSP1, TUFT1, HSPB1, CXCL1, SIK1, SGK1, DEDD2	190	453	19333	2.02158	1	0.601446	0.575128
GOTERM_BP_DIRECT	GO:0006606~protein import into nucleus	4	2.04082	0.0819935	NFKBIA, CDKN1A, FAM53C, RANBP6	190	104	19333	3.91356	1	0.633049	0.605349
GOTERM_BP_DIRECT	GO:0045647~negative regulation of erythrocyte differentiation	2	1.02041	0.0846379	ZFP36, ZFP36L1	190	9	19333	22.6117	1	0.636269	0.608428
GOTERM_BP_DIRECT	GO:0061469~regulation of type B pancreatic cell proliferation	2	1.02041	0.0846379	NR4A1, ERRFI1	190	9	19333	22.6117	1	0.636269	0.608428
GOTERM_BP_DIRECT	GO:0071499~cellular response to laminar fluid shear stress	2	1.02041	0.0846379	KLF4, KLF2	190	9	19333	22.6117	1	0.636269	0.608428
GOTERM_BP_DIRECT	GO:0061154~endothelial tube morphogenesis	2	1.02041	0.0846379	MIR21, RHOB	190	9	19333	22.6117	1	0.636269	0.608428
GOTERM_BP_DIRECT	GO:1904628~cellular response to phorbol 13-acetate 12-myristate	2	1.02041	0.0846379	MYC, FOS	190	9	19333	22.6117	1	0.636269	0.608428
GOTERM_BP_DIRECT	GO:0051248~negative regulation of protein metabolic process	2	1.02041	0.0846379	HSP90AB1, LDLR	190	9	19333	22.6117	1	0.636269	0.608428
GOTERM_BP_DIRECT	GO:0042981~regulation of apoptotic process	6	3.06122	0.0870835	EGR1, HSP90AA1, CCNL1, SGK1, MCL1, DEDD2	190	240	19333	2.54382	1	0.651795	0.623274
GOTERM_BP_DIRECT	GO:1900087~positive regulation of G1/S transition of mitotic cell cycle	3	1.53061	0.0888163	ANXA1, ADAMTS1, CENPJ	190	51	19333	5.98545	1	0.661874	0.632912
GOTERM_BP_DIRECT	GO:0032760~positive regulation of tumor necrosis factor production	4	2.04082	0.0894276	IL6, CCL3, HSPB1, HSPD1	190	108	19333	3.76862	1	0.663545	0.63451
GOTERM_BP_DIRECT	GO:0061844~antimicrobial humoral immune response mediated by antimicrobial peptide	4	2.04082	0.091329	LEAP2, ADM, CXCL1, CXCL2	190	109	19333	3.73404	1	0.67239	0.642968
GOTERM_BP_DIRECT	GO:0043491~protein kinase B signaling	3	1.53061	0.0917966	CCL3, CCL2, ZFP36L1	190	52	19333	5.87034	1	0.67239	0.642968
GOTERM_BP_DIRECT	GO:0007162~negative regulation of cell adhesion	3	1.53061	0.0917966	DUSP1, FBLN1, TGFBI	190	52	19333	5.87034	1	0.67239	0.642968
GOTERM_BP_DIRECT	GO:0033598~mammary gland epithelial cell proliferation	2	1.02041	0.0935907	CEBPB, ID2	190	10	19333	20.3505	1	0.67401	0.644517
GOTERM_BP_DIRECT	GO:0033629~negative regulation of cell adhesion mediated by integrin	2	1.02041	0.0935907	SERPINE1, CYP1B1	190	10	19333	20.3505	1	0.67401	0.644517
GOTERM_BP_DIRECT	GO:0010888~negative regulation of lipid storage	2	1.02041	0.0935907	NFKBIA, IL6	190	10	19333	20.3505	1	0.67401	0.644517
GOTERM_BP_DIRECT	GO:0060670~branching involved in labyrinthine layer morphogenesis	2	1.02041	0.0935907	SOCS3, ADM	190	10	19333	20.3505	1	0.67401	0.644517
GOTERM_BP_DIRECT	GO:0030282~bone mineralization	3	1.53061	0.0978433	KLF10, TUFT1, PTGS2	190	54	19333	5.65292	1	0.698764	0.668188
GOTERM_BP_DIRECT	GO:0035019~somatic stem cell population maintenance	3	1.53061	0.0978433	KLF10, KLF4, ZFP36L2	190	54	19333	5.65292	1	0.698764	0.668188

## Sheet: GOMF
Supplementary Table 2. KEGG and GO pathway analysis of differentially expressed genes in GSE43974.
Category	Term	Count	%	PValue	Genes	List Total	Pop Hits	Pop Total	Fold Enrichment	Bonferroni	Benjamini	FDR
GOTERM_MF_DIRECT	GO:0005515~protein binding	161	82.1429	1.2275e-11	FCGBP, ERRFI1, ANKRD37, MIDN, CD83, ITPRIP, SERPINE1, RGS2, ZFP36, MYC, ZC3H12A, CHORDC1, PDK4, FAM53C, PIM1, CYP1B1, CCNL1, PHLDA1, IER5, JUNB, IER2, IER3, TSPYL2, ZNF165, MYLIP, GEM, ERN1, SLPI, DDIT3, MYADM, SIK1, S100A4, TRIB1, ATF3, LIPT1, CCL3L1, RRAD, CCL3L3, ZFP36L2, ZFP36L1, DEDD2, SOCS3, HSPH1, NUAK2, TSPAN8, BAG3, SERPINH1, PMAIP1, MYH11, A2M, PROM1, MCL1, EGR1, HSPA8, CD163, JUN, EGR2…	182	12619	18908	1.32549	4.51723e-09	4.51722e-09	4.11214e-09
GOTERM_MF_DIRECT	GO:0051082~unfolded protein binding	15	7.65306	3.02102e-11	HSPA8, HSP90AA1, HSP90AB1, HSPA7, HSPA6, HSPB1, HSPD1, ERN1, DNAJA1, DNAJB1, DNAJA4, DNAJB4, SERPINH1, HSPA1B, HSPA1A	182	131	18908	11.8958	1.11173e-08	5.55867e-09	5.0602e-09
GOTERM_MF_DIRECT	GO:0001228~transcriptional activator activity, RNA polymerase II transcription regulatory region sequence-specific binding	21	10.7143	3.52294e-08	KLF10, EGR1, EGR2, JUN, CEBPB, JUND, CEBPD, SRF, FOS, KLF4, NR4A2, NR4A1, KLF6, ELF3, MYC, IRF1, DDIT3, MAFF, FOSB, JUNB, ATF3	182	478	18908	4.56421	1.29643e-05	4.32148e-06	3.93395e-06
GOTERM_MF_DIRECT	GO:0044183~protein binding involved in protein folding	8	4.08163	4.01274e-07	HSPA8, DNAJB1, HSP90AB1, HSPA7, HSPA6, HSPB1, HSPA1B, HSPA1A	182	49	18908	16.9617	0.000147658	3.0473e-05	2.77403e-05
GOTERM_MF_DIRECT	GO:1990837~sequence-specific double-stranded DNA binding	21	10.7143	4.14035e-07	TGIF1, KLF10, EGR1, EGR2, JUN, CEBPB, JUND, CEBPD, SRF, FOS, KLF4, KLF2, NR4A2, NR4A1, KLF6, ELF3, MAFF, FOSB, JUNB, ATF3, CREB5	182	557	18908	3.91686	0.000152353	3.0473e-05	2.77403e-05
GOTERM_MF_DIRECT	GO:0003700~transcription factor activity, sequence-specific DNA binding	20	10.2041	1.66635e-06	TGIF1, KLF10, EGR1, EGR2, JUN, CEBPB, JUND, SRF, FOS, KLF4, KLF2, NFIL3, ELF3, MYC, IRF1, DDIT3, MAFF, FOSB, ATF3, CREB5	182	555	18908	3.74379	0.000613028	0.000102203	9.30376e-05
GOTERM_MF_DIRECT	GO:0031072~heat shock protein binding	8	4.08163	3.88624e-06	HSPA8, ZFP36, HSP90AB1, BAG3, HSPA7, HSPA6, HSPA1B, HSPA1A	182	68	18908	12.2224	0.00142912	0.000204305	0.000185984
GOTERM_MF_DIRECT	GO:0008009~chemokine activity	7	3.57143	7.93388e-06	CCL3L1, CCL4L2, CCL3L3, CCL3, CCL2, CXCL1, CXCL2	182	50	18908	14.5446	0.00291542	0.00034914	0.000317831
GOTERM_MF_DIRECT	GO:0031625~ubiquitin protein ligase binding	14	7.14286	8.53875e-06	HSPA8, CDKN1A, EGR2, JUN, HSP90AA1, HSP90AB1, HSPA7, HSPA6, HSPD1, DNAJA1, NFKBIA, TRIB1, HSPA1B, HSPA1A	182	307	18908	4.73766	0.00313734	0.00034914	0.000317831
GOTERM_MF_DIRECT	GO:0055131~C3HC4-type RING finger domain binding	4	2.04082	1.68942e-05	DNAJA1, HSPA8, HSPA1B, HSPA1A	182	6	18908	69.2601	0.00619782	0.000621706	0.000565955
GOTERM_MF_DIRECT	GO:0019899~enzyme binding	15	7.65306	2.45595e-05	HSPA8, JUN, JUND, HSPA6, PLAUR, PTGS2, HSPD1, ERN1, NFKBIA, ZFP36, SLPI, ALOX5AP, A2M, HSPA1B, HSPA1A	182	390	18908	3.99577	0.00899727	0.000821626	0.000747947
GOTERM_MF_DIRECT	GO:0061629~RNA polymerase II sequence-specific DNA binding transcription factor binding	10	5.10204	8.48764e-05	EGR2, JUN, CITED2, DDIT3, SRF, ID2, HSPB1, FOS, KLF4, TRIB1	182	188	18908	5.52607	0.030753	0.00243969	0.00222092
GOTERM_MF_DIRECT	GO:0000978~RNA polymerase II core promoter proximal region sequence-specific DNA binding	27	13.7755	8.61848e-05	CEBPB, CEBPD, SRF, NFIL3, MYC, JUNB, TGIF1, KLF10, ZNF165, EGR1, JUN, EGR2, JUND, FOS, KLF4, KLF2, NR4A2, NR4A1, KLF6, ELF3, IRF1, DDIT3, MAFF, FOSB, MXD1, ATF3, CREB5	182	1207	18908	2.32397	0.0312197	0.00243969	0.00222092
GOTERM_MF_DIRECT	GO:0000976~transcription regulatory region sequence-specific DNA binding	11	5.61224	0.000102195	PER2, EGR1, EGR2, CEBPB, JUN, JUND, DDIT3, IRF1, FOS, KLF4, ATF3	182	238	18908	4.80164	0.0369112	0.00268626	0.00244538
GOTERM_MF_DIRECT	GO:0051787~misfolded protein binding	5	2.55102	0.000159992	HSPA8, HSPA7, HSPA6, HSPA1B, HSPA1A	182	29	18908	17.9121	0.0571818	0.00392514	0.00357316
GOTERM_MF_DIRECT	GO:0008134~transcription factor binding	10	5.10204	0.000189112	NFKBIA, JUN, JUND, MYC, DDIT3, PIM1, FOSB, FOS, TRIB1, JUNB	182	209	18908	4.97082	0.0672328	0.00434957	0.00395952
GOTERM_MF_DIRECT	GO:0000981~RNA polymerase II transcription factor activity, sequence-specific DNA binding	27	13.7755	0.00022026	CEBPB, CEBPD, SRF, NFIL3, MYC, JUNB, TGIF1, KLF10, ZNF165, EGR1, JUN, EGR2, JUND, FOS, KLF4, KLF2, NR4A2, NR4A1, KLF6, ELF3, IRF1, DDIT3, MAFF, FOSB, MXD1, ATF3, CREB5	182	1280	18908	2.19143	0.0778657	0.00476797	0.00434041
GOTERM_MF_DIRECT	GO:0042826~histone deacetylase binding	8	4.08163	0.000296129	HSP90AA1, CEBPB, HSP90AB1, SRF, SIK1, KLF4, HSPA1B, HSPA1A	182	133	18908	6.24903	0.103262	0.00605418	0.00551128
GOTERM_MF_DIRECT	GO:0051087~chaperone binding	7	3.57143	0.000666102	DNAJA1, HSPA8, DNAJB1, DNAJA4, BAG3, DNAJB4, HSPD1	182	110	18908	6.61119	0.217458	0.0129013	0.0117444
GOTERM_MF_DIRECT	GO:0042802~identical protein binding	31	15.8163	0.000940798	C1QB, HSP90AB1, C1S, CEBPD, TNFAIP3, HSPB1, FBLN1, NFIL3, CCL3, A2M, IER5, LDLR, JUN, HSP90AA1, ANXA1, TPM2, FOS, ERN1, NFKBIA, NR4A1, RCAN1, CLDN10, CENPJ, DDIT3, ALOX5AP, S100A4, TGFBI, CD69, ATF3, PVALB, CREB5	182	1722	18908	1.87026	0.292754	0.0170668	0.0155363
GOTERM_MF_DIRECT	GO:0003677~DNA binding	26	13.2653	0.000973919	SERPINA3, CEBPB, TNFAIP3, ZFP36L1, DEDD2, ZFP36, NFIL3, MYC, ZC3H12A, JUNB, IER2, TGIF1, EGR1, JUN, EGR2, JUND, FOS, KLF2, NR4A2, NR4A1, SLPI, IRF1, DDIT3, MAFF, FOSB, ATF3	182	1336	18908	2.02181	0.30133	0.0170668	0.0155363
GOTERM_MF_DIRECT	GO:0035925~mRNA 3'-UTR AU-rich region binding	4	2.04082	0.0019075	ZFP36, ZC3H12A, ZFP36L2, ZFP36L1	182	26	18908	15.9831	0.504719	0.0319073	0.029046
GOTERM_MF_DIRECT	GO:0048020~CCR chemokine receptor binding	4	2.04082	0.00262497	CCL3L1, CCL3L3, CCL3, CCL2	182	29	18908	14.3297	0.619877	0.0419996	0.0382333
GOTERM_MF_DIRECT	GO:0019900~kinase binding	6	3.06122	0.00299704	ERRFI1, MIDN, CEBPB, HSP90AB1, GADD45A, TNFAIP3	182	102	18908	6.11118	0.668646	0.0459547	0.0418337
GOTERM_MF_DIRECT	GO:0004867~serine-type endopeptidase inhibitor activity	6	3.06122	0.00312598	SERPINA3, SLPI, SERPINE1, SERPINH1, COL6A3, A2M	182	103	18908	6.05185	0.684047	0.0460145	0.0418882
GOTERM_MF_DIRECT	GO:0008330~protein tyrosine/threonine phosphatase activity	3	1.53061	0.00389901	DUSP5, DUSP1, DUSP6	182	10	18908	31.167	0.762513	0.0531421	0.0483766
GOTERM_MF_DIRECT	GO:0031720~haptoglobin binding	3	1.53061	0.00389901	HBB, HBA2, HBA1	182	10	18908	31.167	0.762513	0.0531421	0.0483766
GOTERM_MF_DIRECT	GO:0002020~protease binding	6	3.06122	0.00430555	COL3A1, SERPINE1, TNFAIP3, TIMP1, A2M, LDLR	182	111	18908	5.61568	0.795639	0.0565873	0.0515129
GOTERM_MF_DIRECT	GO:0004860~protein kinase inhibitor activity	4	2.04082	0.00450852	SOCS3, CDKN1A, ITPRIP, TRIB1	182	35	18908	11.8732	0.810409	0.0572116	0.0520812
GOTERM_MF_DIRECT	GO:0043177~organic acid binding	3	1.53061	0.00473556	HBB, HBA2, HBA1	182	11	18908	28.3337	0.825674	0.0580895	0.0528804
GOTERM_MF_DIRECT	GO:0005102~receptor binding	11	5.61224	0.00502408	ANXA1, SERPINE1, PLAUR, CCL2, REN, ADM, CXCL1, A2M, GLA, HSPA1B, HSPA1A	182	397	18908	2.87857	0.843315	0.0596407	0.0542924
GOTERM_MF_DIRECT	GO:0004601~peroxidase activity	4	2.04082	0.00527812	HBB, HBA2, HBA1, PTGS2	182	37	18908	11.2314	0.857369	0.0606984	0.0552553
GOTERM_MF_DIRECT	GO:0001221~transcription cofactor binding	4	2.04082	0.00569068	JUND, MYC, FOS, KLF4	182	38	18908	10.9358	0.877562	0.0634597	0.057769
GOTERM_MF_DIRECT	GO:0017017~MAP kinase tyrosine/serine/threonine phosphatase activity	3	1.53061	0.00663198	DUSP5, DUSP1, DUSP6	182	13	18908	23.9746	0.913594	0.0717814	0.0653445
GOTERM_MF_DIRECT	GO:0035259~glucocorticoid receptor binding	3	1.53061	0.0088163	NR4A2, NR4A1, CEBPB	182	15	18908	20.778	0.961565	0.0926971	0.0843846
GOTERM_MF_DIRECT	GO:0005344~oxygen transporter activity	3	1.53061	0.0100128	HBB, HBA2, HBA1	182	16	18908	19.4794	0.975358	0.100324	0.0913276
GOTERM_MF_DIRECT	GO:0030544~Hsp70 protein binding	4	2.04082	0.0102738	ERN1, DNAJA1, DNAJB1, DNAJA4	182	47	18908	8.84171	0.977636	0.100324	0.0913276
GOTERM_MF_DIRECT	GO:0019901~protein kinase binding	12	6.12245	0.0103595	ACTA2, PPP1R15A, ERRFI1, CDKN1A, ZFP36, HSP90AB1, CENPJ, CKS2, HSPB1, SIK1, RND3, RHOB	182	511	18908	2.43969	0.978338	0.100324	0.0913276
GOTERM_MF_DIRECT	GO:0005524~ATP binding	25	12.7551	0.0122179	HSP90AB1, ACTG2, HSPD1, HSPH1, NUAK2, CHORDC1, PIM1, PDK4, MYH11, HSPA8, HSP90AA1, HSPA7, RIPK4, HSPA6, ERN1, DNAJA1, CLK1, ACTA2, WEE1, DNAJA4, SIK1, TRIB1, SGK1, HSPA1B, HSPA1A	182	1541	18908	1.68543	0.989153	0.115287	0.104949
GOTERM_MF_DIRECT	GO:0005516~calmodulin binding	7	3.57143	0.0147976	RGS2, RRAD, RGS1, RGS16, MYH11, AEBP1, GEM	182	207	18908	3.51319	0.995857	0.136138	0.12393
GOTERM_MF_DIRECT	GO:0044877~macromolecular complex binding	10	5.10204	0.0187504	CDKN1A, ZFP36, JUN, BAG3, MYC, ALOX5AP, FBLN1, FOS, PVALB, HSPD1	182	415	18908	2.50338	0.999056	0.168296	0.153204
GOTERM_MF_DIRECT	GO:0042803~protein homodimerization activity	14	7.14286	0.0211381	HSP90AA1, CEBPB, HSP90AB1, GDF15, GADD45A, TPM2, SRF, HSPB1, PTGS2, ERN1, DDIT3, GLA, ATF3, MCL1	182	719	18908	2.0229	0.999615	0.18521	0.168601
GOTERM_MF_DIRECT	GO:0035035~histone acetyltransferase binding	3	1.53061	0.023664	EGR1, CEBPB, CITED2	182	25	18908	12.4668	0.999851	0.20252	0.184359
GOTERM_MF_DIRECT	GO:0023026~MHC class II protein complex binding	3	1.53061	0.0273447	HSPA8, HSP90AA1, HSP90AB1	182	27	18908	11.5433	0.999963	0.228701	0.208193
GOTERM_MF_DIRECT	GO:0001671~ATPase activator activity	3	1.53061	0.0292659	DNAJA1, DNAJB1, DNAJB4	182	28	18908	11.1311	0.999982	0.239211	0.21776
GOTERM_MF_DIRECT	GO:0004672~protein kinase activity	9	4.59184	0.0299013	CLK1, WEE1, NUAK2, RIPK4, CCL3, PDK4, CCL2, SIK1, TRIB1	182	379	18908	2.46705	0.999986	0.239211	0.21776
GOTERM_MF_DIRECT	GO:0001664~G-protein coupled receptor binding	4	2.04082	0.0306815	DNAJA1, HSPA8, HSPA1B, HSPA1A	182	71	18908	5.85296	0.99999	0.24023	0.218687
GOTERM_MF_DIRECT	GO:0051019~mitogen-activated protein kinase binding	3	1.53061	0.0353382	DUSP5, DUSP1, DUSP6	182	31	18908	10.0539	0.999998	0.270926	0.246631
GOTERM_MF_DIRECT	GO:0001227~transcriptional repressor activity, RNA polymerase II transcription regulatory region sequence-specific binding	8	4.08163	0.0415961	TGIF1, CEBPB, JUN, NFIL3, MYC, AEBP1, MXD1, ATF3	182	333	18908	2.49586	1	0.308016	0.280395
GOTERM_MF_DIRECT	GO:0071889~14-3-3 protein binding	3	1.53061	0.04185	ZFP36, SIK1, ZFP36L1	182	34	18908	9.16677	1	0.308016	0.280395
GOTERM_MF_DIRECT	GO:0003714~transcription corepressor activity	6	3.06122	0.0427437	DNAJB1, BTG2, CITED2, IRF2BP2, TOB1, HSPA1A	182	199	18908	3.13237	1	0.308425	0.280767
GOTERM_MF_DIRECT	GO:0019825~oxygen binding	3	1.53061	0.0464208	HBB, HBA2, HBA1	182	36	18908	8.65751	1	0.328516	0.299057
GOTERM_MF_DIRECT	GO:0097718~disordered domain specific binding	3	1.53061	0.0487718	HSP90AA1, HSP90AB1, HSPA1A	182	37	18908	8.42352	1	0.332371	0.302566
GOTERM_MF_DIRECT	GO:0005246~calcium channel regulator activity	3	1.53061	0.0487718	RRAD, SGK1, GEM	182	37	18908	8.42352	1	0.332371	0.302566
GOTERM_MF_DIRECT	GO:0008138~protein tyrosine/serine/threonine phosphatase activity	3	1.53061	0.0535999	DUSP5, DUSP1, DUSP6	182	39	18908	7.99155	1	0.357152	0.325125
GOTERM_MF_DIRECT	GO:0016887~ATPase activity	8	4.08163	0.0543492	HSPA8, HSP90AA1, HSP90AB1, HSPA7, HSPA6, HSPA1B, HSPD1, HSPA1A	182	354	18908	2.3478	1	0.357152	0.325125
GOTERM_MF_DIRECT	GO:0003924~GTPase activity	8	4.08163	0.0561071	RGS2, RASD1, RRAD, RGS1, RGS16, RND3, GEM, RHOB	182	357	18908	2.32807	1	0.362236	0.329752
GOTERM_MF_DIRECT	GO:0020037~heme binding	5	2.55102	0.0585265	HBB, CYP1B1, HBA2, HBA1, PTGS2	182	152	18908	3.41744	1	0.371341	0.338041
GOTERM_MF_DIRECT	GO:0046982~protein heterodimerization activity	8	4.08163	0.0687096	NR4A2, NR4A1, CEBPB, GADD45A, TPM2, DDIT3, ATF3, MCL1	182	374	18908	2.22225	1	0.428561	0.390131
GOTERM_MF_DIRECT	GO:0004721~phosphoprotein phosphatase activity	3	1.53061	0.0717194	DUSP5, DUSP1, DUSP6	182	46	18908	6.77544	1	0.439879	0.400433
GOTERM_MF_DIRECT	GO:0030911~TPR domain binding	2	1.02041	0.0740773	HSP90AA1, HSP90AB1	182	8	18908	25.9725	1	0.446893	0.406818
GOTERM_MF_DIRECT	GO:0008083~growth factor activity	5	2.55102	0.0769002	IL6, GDF15, CXCL1, TIMP1, HBEGF	182	167	18908	3.11048	1	0.45644	0.415509
GOTERM_MF_DIRECT	GO:0003682~chromatin binding	9	4.59184	0.0821601	TSPYL2, BRD2, EGR2, CEBPB, JUN, CITED2, ZC3H12A, CKS2, FOS	182	469	18908	1.99363	1	0.470473	0.428284
GOTERM_MF_DIRECT	GO:0030235~nitric-oxide synthase regulator activity	2	1.02041	0.0829446	HSP90AA1, HSP90AB1	182	9	18908	23.0867	1	0.470473	0.428284
GOTERM_MF_DIRECT	GO:0004725~protein tyrosine phosphatase activity	4	2.04082	0.0834073	DUSP5, DUSP1, MTMR14, DUSP6	182	107	18908	3.88374	1	0.470473	0.428284
GOTERM_MF_DIRECT	GO:0004674~protein serine/threonine kinase activity	8	4.08163	0.0843784	ERN1, CLK1, BRD2, NUAK2, RIPK4, PIM1, SIK1, SGK1	182	392	18908	2.12021	1	0.470473	0.428284
GOTERM_MF_DIRECT	GO:0046332~SMAD binding	3	1.53061	0.0856941	COL3A1, CITED2, TOB1	182	51	18908	6.11118	1	0.470678	0.428471
GOTERM_MF_DIRECT	GO:0046983~protein dimerization activity	5	2.55102	0.0877158	HSP90AB1, MYC, SRF, ID2, MXD1	182	175	18908	2.96829	1	0.474697	0.432129
GOTERM_MF_DIRECT	GO:0008140~cAMP response element binding protein binding	2	1.02041	0.0917275	DDIT3, SIK1	182	10	18908	20.778	1	0.489213	0.445344
GOTERM_MF_DIRECT	GO:0043565~sequence-specific DNA binding	7	3.57143	0.0978111	NR4A2, EGR1, NR4A1, EGR2, ELF3, MYC, MAFF	182	330	18908	2.20373	1	0.513292	0.467263

## Sheet: GOCC
Supplementary Table 2. KEGG and GO pathway analysis of differentially expressed genes in GSE43974.
Category	Term	Count	%	PValue	Genes	List Total	Pop Hits	Pop Total	Fold Enrichment	Bonferroni	Benjamini	FDR
GOTERM_CC_DIRECT	GO:0005634~nucleus	98	50	1.21174e-10	ERRFI1, ANKRD37, MIDN, RGS2, ZFP36, MYC, ZC3H12A, FAM53C, PIM1, CYP1B1, CCNL1, PHLDA1, IER5, JUNB, IER2, IER3, TSPYL2, ZNF165, IFRD1, GEM, DDIT3, SIK1, S100A4, TRIB1, PVALB, ATF3, C2CD4B, AEBP1, ZFP36L2, ZFP36L1, HSPH1, NUAK2, BAG3, PMAIP1, MCL1, EGR1, HSPA8, JUN, EGR2, JUND, GADD45B, GADD45A, TIPARP, HSPA7, HSPA6, IRF2BP2, GADD45G, NR4A2, CLK1, NFKBIA, RCAN1, NR4A1, ID2, MAFF, SERPINA3, CDKN1A, …	190	6007	20580	1.7671	3.01723e-08	3.01723e-08	2.83547e-08
GOTERM_CC_DIRECT	GO:0072562~blood microparticle	14	7.14286	8.76626e-10	C1QB, SERPINA3, HSPA8, C1S, HSPA7, HSPA6, HBB, HBA2, HBA1, ACTG2, A2M, HSPA1B, HSPA1A, C1QC	190	145	20580	10.4581	2.1828e-07	1.0914e-07	1.02565e-07
GOTERM_CC_DIRECT	GO:0005737~cytoplasm	88	44.898	1.99529e-08	ERRFI1, MIDN, BTG2, ANKRD37, HSP90AB1, CITED2, ZFAND2A, TNFAIP3, HSPB1, ADM, ACTG2, RGS2, ZFP36, ZC3H12A, PIM1, PHLDA1, IER5, IER2, TSPYL2, BRD2, DUSP5, HSP90AA1, ANXA1, TSC22D1, DUSP1, RIPK4, MIR21, DUSP6, ERN1, ACTA2, CLDN10, IRF1, DDIT3, SIK1, SGK1, TRIB1, PVALB, PPP1R15A, LIPT1, CEBPB, TAGLN, TUFT1, SRF, RGS16, NEDD9, AEBP1, PTGS2, TOB1, ZFP36L2, HSPD1, ZFP36L1, DNAJB1, HSPH1, RASD1, NUAK2, S…	190	5593	20580	1.70424	4.96825e-06	1.65609e-06	1.55632e-06
GOTERM_CC_DIRECT	GO:0005615~extracellular space	44	22.449	3.72868e-08	SERPINA3, MOXD1, FCGBP, C1S, CCL3L1, CCL4L2, CCL3L3, SERPINE1, HBB, AKR1B1, HSPB1, ADM, FBLN1, CXCL1, AEBP1, CXCL2, ACTG2, HSPD1, C7, CCL3, SERPINH1, CCL2, TIMP1, A2M, PROM1, HSPA8, MMP7, ANXA1, GDF15, MIR21, HBA2, HBA1, SELE, ACTA2, COL3A1, IL6, SLPI, COL6A3, CPE, S100A4, REN, TGFBI, C1QC, HBEGF	190	1939	20580	2.45791	9.28437e-06	2.3211e-06	2.18128e-06
GOTERM_CC_DIRECT	GO:0005576~extracellular region	46	23.4694	7.04845e-08	C1QB, SERPINA3, HSP90AB1, C1S, CCL3L1, LEAP2, TUFT1, CCL3L3, SERPINE1, HBB, ADM, FBLN1, CXCL1, AEBP1, CXCL2, APOLD1, HSPH1, C7, ADAMTS1, CCL3, CCL2, TIMP1, A2M, HSPA8, CD163, HSP90AA1, MMP7, ANXA1, GDF15, HSPA6, PLAUR, HBA2, HBA1, COL3A1, IL6, SLPI, IGLL1, COL6A3, S100A4, REN, TGFBI, GLA, HSPA1B, C1QC, HSPA1A, HBEGF	190	2131	20580	2.33812	1.75505e-05	3.51013e-06	3.29868e-06
GOTERM_CC_DIRECT	GO:0070062~extracellular exosome	46	23.4694	2.2795e-07	SERPINA3, FCGBP, BTG2, HSP90AB1, SERPINE1, TNFAIP3, HBB, AKR1B1, HSPB1, FBLN1, SLC2A3, AEBP1, ACTG2, HSPD1, DNAJB1, HSPH1, C7, TSPAN8, MYH11, TIMP1, A2M, PROM1, HSPA8, HSP90AA1, MMP7, ANXA1, GDF15, HSPA7, SLC12A1, HSPA6, MIR21, HBA2, HBA1, RHOB, DNAJA1, ACTA2, SLPI, COL6A3, CPE, S100A4, TGFBI, CPVL, GLA, HSPA1B, HSPA1A, CREB5	190	2219	20580	2.24539	5.67581e-05	9.45994e-06	8.89007e-06
GOTERM_CC_DIRECT	GO:0000785~chromatin	29	14.7959	4.47852e-07	CEBPB, CEBPD, CITED2, SRF, NFIL3, MYC, JUNB, TGIF1, KLF10, TSPYL2, BRD2, EGR1, JUN, EGR2, JUND, FOS, KLF4, KLF2, NR4A2, NR4A1, KLF6, ELF3, IRF1, DDIT3, MAFF, FOSB, MXD1, ATF3, CREB5	190	1059	20580	2.96615	0.000111509	1.59307e-05	1.49711e-05
GOTERM_CC_DIRECT	GO:0090575~RNA polymerase II transcription factor complex	10	5.10204	1.91879e-06	CEBPB, JUN, JUND, CEBPD, NFIL3, DDIT3, MAFF, FOS, JUNB, ATF3	190	122	20580	8.87834	0.000477666	5.97224e-05	5.61247e-05
GOTERM_CC_DIRECT	GO:0035976~transcription factor AP-1 complex	4	2.04082	7.5211e-06	JUN, JUND, FOS, JUNB	190	5	20580	86.6526	0.00187101	0.000208084	0.000195548
GOTERM_CC_DIRECT	GO:0071682~endocytic vesicle lumen	5	2.55102	1.90645e-05	HSP90AA1, HSPH1, HBB, HBA2, HBA1	190	18	20580	30.0877	0.00473585	0.000474705	0.000446109
GOTERM_CC_DIRECT	GO:0032991~macromolecular complex	17	8.67347	0.00079896	CDKN1A, HSP90AA1, ANXA1, HSP90AB1, CITED2, PTGS2, HSPD1, NR4A2, ACTA2, HSPH1, MYC, ID2, ZC3H12A, CD69, HSPA1B, PVALB, HSPA1A	190	703	20580	2.6193	0.180467	0.0180855	0.0169961
GOTERM_CC_DIRECT	GO:1904813~ficolin-1-rich granule lumen	7	3.57143	0.00100977	HSPA8, HSP90AA1, HSP90AB1, HSPA6, HBB, HSPA1B, HSPA1A	190	124	20580	6.1146	0.222413	0.0209527	0.0196905
GOTERM_CC_DIRECT	GO:0005581~collagen trimer	6	3.06122	0.00159771	C1QB, COL3A1, SERPINH1, COL6A3, TIMP1, C1QC	190	92	20580	7.06407	0.328438	0.0306024	0.0287589
GOTERM_CC_DIRECT	GO:0005654~nucleoplasm	54	27.551	0.00205941	CDKN1A, ANKRD37, HSP90AB1, CITED2, AKR1B1, MYC, ZC3H12A, PIM1, JUNB, PHLDA1, IER5, IER2, TGIF1, TSPYL2, BRD2, DUSP5, HSP90AA1, ANXA1, FOS, DUSP6, ELF3, IRF1, SGK1, ATF3, CEBPB, CEBPD, SRF, NEDD9, DEDD2, DNAJB1, HSPH1, DNAJB4, MCL1, EGR1, HSPA8, JUN, EGR2, JUND, GADD45A, IRF2BP2, KLF4, PER2, NFKBIA, NR4A2, NR4A1, KLF6, WEE1, CENPJ, ID2, MAFF, FOSB, MXD1, HSPA1B, HSPA1A	190	3960	20580	1.47703	0.401496	0.0366282	0.0344216
GOTERM_CC_DIRECT	GO:0031838~haptoglobin-hemoglobin complex	3	1.53061	0.00436949	HBB, HBA2, HBA1	190	11	20580	29.5407	0.663913	0.0725335	0.068164
GOTERM_CC_DIRECT	GO:0005667~transcription factor complex	8	4.08163	0.00596627	NR4A2, NR4A1, JUN, JUND, DDIT3, FOS, KLF4, JUNB	190	234	20580	3.7031	0.774639	0.0928501	0.0872567
GOTERM_CC_DIRECT	GO:0005833~hemoglobin complex	3	1.53061	0.00709986	HBB, HBA2, HBA1	190	14	20580	23.2105	0.830376	0.103992	0.0977275
GOTERM_CC_DIRECT	GO:0031012~extracellular matrix	8	4.08163	0.0103588	FCGBP, COL3A1, MMP7, ADAMTS1, COL6A3, FBLN1, TIMP1, TGFBI	190	260	20580	3.33279	0.925189	0.143297	0.134665
GOTERM_CC_DIRECT	GO:0005604~basement membrane	5	2.55102	0.0114686	ACTA2, ADAMTS1, FBLN1, TIMP1, TGFBI	190	95	20580	5.70083	0.943425	0.150299	0.141245
GOTERM_CC_DIRECT	GO:0005829~cytosol	66	33.6735	0.0127983	ERRFI1, CDKN1A, MIDN, BTG2, ANKRD37, HSP90AB1, MTMR14, TNFAIP3, HBB, AKR1B1, HSPB1, ACTG2, RGS2, ZFP36, RGS1, PIM1, PHLDA1, IER3, MYLIP, HSP90AA1, ANXA1, TSC22D1, TPM2, HBA2, FOS, HBA1, DUSP6, RHOB, ACTA2, ELF3, IRF1, DDIT3, SGK1, TRIB1, PPP1R15A, RRAD, NEDD9, HSPD1, ZFP36L1, DNAJB1, SOCS3, HSPH1, BAG3, DNAJB4, CCL3, PMAIP1, MYH11, MCL1, HSPA8, JUN, CD163, HSPA7, HSPA6, KLF4, PER2, NFKBIA, DNAJA1…	190	5520	20580	1.29508	0.959536	0.159339	0.14974
GOTERM_CC_DIRECT	GO:1990622~CHOP-ATF3 complex	2	1.02041	0.0182834	DDIT3, ATF3	190	2	20580	108.316	0.989895	0.211658	0.198907
GOTERM_CC_DIRECT	GO:0016234~inclusion body	3	1.53061	0.0187007	HSP90AB1, HSPA1B, HSPA1A	190	23	20580	14.1281	0.99091	0.211658	0.198907
GOTERM_CC_DIRECT	GO:0034774~secretory granule lumen	5	2.55102	0.0216477	HSPA8, SERPINA3, HSP90AA1, HSP90AB1, HSPA6	190	115	20580	4.70938	0.995701	0.23436	0.220242
GOTERM_CC_DIRECT	GO:0031093~platelet alpha granule lumen	4	2.04082	0.0237727	SERPINA3, SERPINE1, TIMP1, A2M	190	67	20580	6.46661	0.997499	0.246642	0.231784
GOTERM_CC_DIRECT	GO:1990904~ribonucleoprotein complex	6	3.06122	0.0270758	HSPA8, ZFP36, ZFP36L2, HSPA1B, ZFP36L1, HSPA1A	190	183	20580	3.55134	0.998924	0.251767	0.236601
GOTERM_CC_DIRECT	GO:0036488~CHOP-C/EBP complex	2	1.02041	0.0273001	CEBPB, DDIT3	190	3	20580	72.2105	0.998984	0.251767	0.236601
GOTERM_CC_DIRECT	GO:0005602~complement component C1 complex	2	1.02041	0.0273001	C1QB, C1QC	190	3	20580	72.2105	0.998984	0.251767	0.236601
GOTERM_CC_DIRECT	GO:0005730~nucleolus	21	10.7143	0.0320832	TSPYL2, HSPA8, CDKN1A, MIDN, SNORD3C, SNORD3D, SNORD3A, DEDD2, PER2, DNAJB1, SCARNA9, KLF6, WEE1, RGS2, MYC, SNORD13, PIM1, SNORA12, PHLDA1, IER5, ATF3	190	1396	20580	1.62939	0.999702	0.285312	0.268124
GOTERM_CC_DIRECT	GO:0005925~focal adhesion	9	4.59184	0.0430172	HSPA8, ANXA1, PLAUR, NEDD9, HSPB1, RND3, HSPA1B, RHOB, HSPA1A	190	425	20580	2.29375	0.999982	0.357713	0.336164
GOTERM_CC_DIRECT	GO:0016235~aggresome	3	1.53061	0.0430979	BAG3, HSPA1B, HSPA1A	190	36	20580	9.02632	0.999983	0.357713	0.336164
GOTERM_CC_DIRECT	GO:0005739~mitochondrion	21	10.7143	0.0450478	PPP1R15A, LIPT1, ANKRD37, HSP90AA1, HSP90AB1, HSPD1, ERN1, DNAJA1, NR4A1, RGS2, MYC, MAFF, PDK4, CYP1B1, PMAIP1, SGK1, MXD1, HSPA1B, IER3, HSPA1A, MCL1	190	1451	20580	1.56763	0.99999	0.361836	0.340038
GOTERM_CC_DIRECT	GO:0016607~nuclear speck	9	4.59184	0.0465325	NR4A2, BRD2, NUAK2, GADD45A, NFKBIZ, CCNL1, SGK1, HSPA1B, HSPA1A	190	432	20580	2.25658	0.999993	0.362081	0.340269
GOTERM_CC_DIRECT	GO:0048471~perinuclear region of cytoplasm	13	6.63265	0.0506756	HSPA8, CDKN1A, HSP90AA1, HSP90AB1, MTMR14, AKR1B1, SELE, PER2, DNAJA1, RASD1, S100A4, HSPA1B, HSPA1A	190	766	20580	1.83826	0.999998	0.38237	0.359336
GOTERM_CC_DIRECT	GO:0042629~mast cell granule	2	1.02041	0.0538587	ANXA1, AKR1B1	190	6	20580	36.1053	0.999999	0.387454	0.364113
GOTERM_CC_DIRECT	GO:0000307~cyclin-dependent protein kinase holoenzyme complex	3	1.53061	0.0544613	CDKN1A, CKS2, CCNL1	190	41	20580	7.92555	0.999999	0.387454	0.364113
GOTERM_CC_DIRECT	GO:0005788~endoplasmic reticulum lumen	7	3.57143	0.06373	COL3A1, IL6, PLAUR, SERPINH1, COL6A3, TIMP1, PTGS2	190	306	20580	2.47781	1	0.440799	0.414245
GOTERM_CC_DIRECT	GO:0032993~protein-DNA complex	3	1.53061	0.0667459	JUND, DDIT3, FOS	190	46	20580	7.06407	1	0.449182	0.422123
GOTERM_CC_DIRECT	GO:0042470~melanosome	4	2.04082	0.0709153	HSPA8, HSP90AA1, HSP90AB1, MYH11	190	104	20580	4.16599	1	0.454345	0.426975
GOTERM_CC_DIRECT	GO:0097136~Bcl-2 family protein complex	2	1.02041	0.0711625	PMAIP1, MCL1	190	8	20580	27.0789	1	0.454345	0.426975
GOTERM_CC_DIRECT	GO:0044294~dendritic growth cone	2	1.02041	0.0881514	HSP90AA1, HSP90AB1	190	10	20580	21.6632	1	0.548742	0.515686
