# Supplementary material for: Comprehensive molecular and cellular characterization of endoplasmic reticulum stress-related key genes in renal ischemia/reperfusion injury
Source: Front Immunol. 2024 Mar 1;15:1340997. doi: 10.3389/fimmu.2024.1340997 (PMC10940334; doi:10.3389/fimmu.2024.1340997)
Supplement: Supplementary file 4 [file Table_3.xlsx]

## Sheet: Sheet1
Supplementary Table 3. Markers of each cluster in GSE161201.
gene	P-value	Log2FC	Pct.1	Pct.2	Adjusted.P-value	cluster
Fabp4	0	4.15157	0.551	0.041	0	Endothelium
Igfbp5	0	4.07989	0.587	0.092	0	Endothelium
Plat	0	3.86027	0.447	0.081	0	Endothelium
Emcn	0	3.85355	0.582	0.029	0	Endothelium
Ly6c1	0	3.80085	0.708	0.15	0	Endothelium
Plpp1	0	3.67909	0.555	0.033	0	Endothelium
Plvap	0	3.65856	0.37	0.017	0	Endothelium
Ehd3	0	3.64026	0.399	0.026	0	Endothelium
Kdr	0	3.52866	0.503	0.021	0	Endothelium
Flt1	0	3.51638	0.561	0.03	0	Endothelium
Egfl7	0	3.3918	0.53	0.029	0	Endothelium
Pecam1	0	3.33624	0.522	0.021	0	Endothelium
Ptprb	0	3.24673	0.482	0.02	0	Endothelium
Plpp3	0	3.22671	0.564	0.119	0	Endothelium
Eng	0	3.2097	0.493	0.026	0	Endothelium
Tm4sf1	0	3.16856	0.577	0.066	0	Endothelium
Gimap4	0	2.93802	0.388	0.014	0	Endothelium
Ctla2a	0	2.93011	0.367	0.018	0	Endothelium
Nrp1	0	2.88847	0.501	0.104	0	Endothelium
Slc9a3r2	0	2.88789	0.426	0.036	0	Endothelium
Igfbp3	0	2.86132	0.212	0.013	0	Endothelium
Adgrl4	0	2.86084	0.373	0.014	0	Endothelium
Adgrf5	0	2.82762	0.513	0.053	0	Endothelium
Cd200	0	2.81109	0.43	0.049	0	Endothelium
Sparc	0	2.78809	0.691	0.101	0	Endothelium
Gimap6	0	2.78614	0.395	0.018	0	Endothelium
Dkk2	0	2.7819	0.347	0.021	0	Endothelium
Rgcc	0	2.72884	0.232	0.02	0	Endothelium
Meis2	0	2.55193	0.381	0.026	0	Endothelium
Esam	0	2.54118	0.355	0.028	0	Endothelium
Klf2	0	2.52655	0.495	0.103	0	Endothelium
Slfn5	0	2.52336	0.413	0.042	0	Endothelium
Sgk1	0	2.52305	0.436	0.098	0	Endothelium
Apold1	0	2.51484	0.282	0.024	0	Endothelium
Gng11	0	2.51159	0.394	0.043	0	Endothelium
Gpihbp1	0	2.50351	0.228	0.007	0	Endothelium
Cdh5	0	2.46685	0.332	0.011	0	Endothelium
Serpine2	0	2.38738	0.234	0.031	0	Endothelium
Cd300lg	0	2.34694	0.262	0.007	0	Endothelium
Ifitm3	0	2.34444	0.669	0.177	0	Endothelium
Thbd	0	2.29959	0.284	0.019	0	Endothelium
Tek	0	2.21677	0.264	0.009	0	Endothelium
Cavin2	0	2.21472	0.321	0.094	0	Endothelium
S1pr1	0	2.21393	0.287	0.012	0	Endothelium
Mmrn2	0	2.21111	0.27	0.007	0	Endothelium
Hspb1	0	2.20953	0.43	0.125	0	Endothelium
Ece1	0	2.20946	0.318	0.042	0	Endothelium
Socs3	0	2.20864	0.407	0.142	0	Endothelium
Ehd4	0	2.20104	0.44	0.149	0	Endothelium
Rsad2	0	2.19449	0.227	0.021	0	Endothelium
Ramp2	0	2.18642	0.263	0.02	0	Endothelium
Timp3	0	2.16575	0.783	0.476	0	Endothelium
Pi16	0	2.14723	0.229	0.019	0	Endothelium
Gimap5	0	2.14023	0.247	0.008	0	Endothelium
Epas1	0	2.09956	0.321	0.044	0	Endothelium
B2m	0	2.09693	0.818	0.373	0	Endothelium
Cd34	0	2.09622	0.242	0.007	0	Endothelium
Dlc1	0	2.07172	0.272	0.022	0	Endothelium
Tie1	0	2.03722	0.229	0.009	0	Endothelium
Col4a1	0	2.03586	0.463	0.162	0	Endothelium
AU021092	0	2.02135	0.208	0.008	0	Endothelium
Pbx1	0	2.00437	0.32	0.077	0	Endothelium
Ets1	0	1.99214	0.306	0.046	0	Endothelium
Tcim	0	1.98508	0.284	0.067	0	Endothelium
Cavin3	0	1.96423	0.249	0.032	0	Endothelium
Slc43a3	0	1.95927	0.235	0.013	0	Endothelium
Ecscr	0	1.94851	0.223	0.01	0	Endothelium
Tcf4	0	1.93994	0.362	0.088	0	Endothelium
Ldb2	0	1.93434	0.215	0.009	0	Endothelium
Ushbp1	0	1.92837	0.203	0.008	0	Endothelium
Erg	0	1.92692	0.224	0.007	0	Endothelium
Rasip1	0	1.917	0.237	0.014	0	Endothelium
Id3	0	1.91444	0.421	0.133	0	Endothelium
Icam2	0	1.91255	0.21	0.008	0	Endothelium
Heg1	0	1.8652	0.222	0.015	0	Endothelium
Clic4	0	1.80571	0.403	0.143	0	Endothelium
Clic5	0	1.78884	0.296	0.045	0	Endothelium
Cd93	0	1.78502	0.227	0.036	0	Endothelium
Exoc3l2	0	1.77538	0.2	0.007	0	Endothelium
Podxl	0	1.77006	0.375	0.047	0	Endothelium
Ednrb	0	1.74198	0.208	0.029	0	Endothelium
Id1	0	1.72823	0.236	0.038	0	Endothelium
Efnb2	0	1.70655	0.206	0.02	0	Endothelium
H2-D1	0	1.65811	0.634	0.34	0	Endothelium
Mndal	0	1.65801	0.267	0.045	0	Endothelium
Ly6e	0	1.63525	0.699	0.372	0	Endothelium
Jun	0	1.63109	0.722	0.502	0	Endothelium
Amotl1	0	1.5987	0.201	0.029	0	Endothelium
Gnai2	0	1.55605	0.522	0.245	0	Endothelium
Sptbn1	0	1.54552	0.644	0.442	0	Endothelium
Serinc3	0	1.48558	0.658	0.416	0	Endothelium
Cald1	0	1.02175	0.414	0.113	0	Endothelium
Col4a2	4.23e-297	1.71643	0.302	0.086	1.36e-292	Endothelium
Srgn	6.6e-296	0.711284	0.454	0.161	2.12e-291	Endothelium
Klf4	9.23e-295	1.83242	0.285	0.075	2.96e-290	Endothelium
Plk2	2.77e-292	1.81508	0.222	0.042	8.89e-288	Endothelium
Fam117b	4.44e-279	1.66231	0.229	0.049	1.43e-274	Endothelium
Adamts1	6.78e-278	1.84825	0.386	0.153	2.18e-273	Endothelium
Crip2	1.61e-268	1.8395	0.316	0.106	5.17e-264	Endothelium
Bst2	6.13e-268	1.66146	0.274	0.074	1.97e-263	Endothelium
Klf7	7.08e-268	1.67951	0.292	0.088	2.27e-263	Endothelium
Slco2a1	1.72e-262	1.5802	0.208	0.041	5.51e-258	Endothelium
Rhob	7e-249	1.7019	0.392	0.174	2.25e-244	Endothelium
Sh3bp5	1.37e-246	1.52984	0.211	0.046	4.39e-242	Endothelium
Tinagl1	4.27e-241	1.68593	0.294	0.098	1.37e-236	Endothelium
Gnas	7.79e-229	1.35081	0.619	0.463	2.5e-224	Endothelium
Calm1	1.67e-221	0.89554	0.751	0.626	5.35e-217	Endothelium
Syne1	2.29e-217	1.61895	0.218	0.057	7.34e-213	Endothelium
Kitl	5.42e-211	1.65396	0.272	0.094	1.74e-206	Endothelium
Laptm4a	6.44e-208	1.48685	0.503	0.323	2.07e-203	Endothelium
Ccnd2	7.48e-208	1.20667	0.206	0.05	2.4e-203	Endothelium
Uaca	7.53e-199	1.40184	0.206	0.054	2.42e-194	Endothelium
Gm8995	2.12e-197	1.25611	0.229	0.065	6.81e-193	Endothelium
Hspa1a	5.01e-195	1.5958	0.381	0.185	1.61e-190	Endothelium
Mxd4	1.63e-188	1.55203	0.35	0.167	5.22e-184	Endothelium
Fkbp1a	2.02e-182	1.53475	0.33	0.152	6.5e-178	Endothelium
Cd81	4.15e-179	1.44218	0.475	0.302	1.33e-174	Endothelium
Arhgap29	3.32e-173	1.49292	0.268	0.106	1.07e-168	Endothelium
Ifitm2	3.8e-172	1.17449	0.441	0.25	1.22e-167	Endothelium
Rbms1	1.05e-171	1.35329	0.373	0.193	3.36e-167	Endothelium
App	4.76e-161	0.970893	0.667	0.582	1.53e-156	Endothelium
Hspa1b	1.38e-159	1.55297	0.373	0.203	4.43e-155	Endothelium
Rdx	6.82e-157	1.51053	0.462	0.318	2.19e-152	Endothelium
Limch1	7.16e-155	1.47297	0.226	0.082	2.3e-150	Endothelium
Clec2d	1.73e-154	1.43355	0.268	0.112	5.56e-150	Endothelium
Tpm4	7.38e-153	1.31934	0.418	0.249	2.37e-148	Endothelium
Itgb1	1.24e-150	1.152	0.527	0.391	3.98e-146	Endothelium
Msn	1.79e-141	1.1985	0.468	0.306	5.74e-137	Endothelium
Akap12	2.26e-140	1.04608	0.241	0.092	7.26e-136	Endothelium
Fos	6.82e-140	1.08746	0.618	0.487	2.19e-135	Endothelium
Egr1	5.97e-136	1.48998	0.495	0.365	1.92e-131	Endothelium
Bnip2	5.26e-135	1.26683	0.267	0.12	1.69e-130	Endothelium
Ppp1r2	1.38e-131	1.28509	0.254	0.113	4.45e-127	Endothelium
Fosb	3.18e-122	1.3296	0.378	0.226	1.02e-117	Endothelium
Dusp1	4.33e-122	1.04986	0.374	0.212	1.39e-117	Endothelium
Ddx5	9.41e-122	0.856669	0.634	0.569	3.02e-117	Endothelium
S100a13	7.32e-118	1.41833	0.237	0.107	2.35e-113	Endothelium
Fxyd5	1.41e-117	0.730395	0.268	0.116	4.54e-113	Endothelium
Mef2a	1.71e-114	1.16965	0.284	0.145	5.5e-110	Endothelium
Ptma	6.64e-108	0.722529	0.631	0.559	2.13e-103	Endothelium
2023-09-07	4.71e-106	1.13728	0.432	0.305	1.51e-101	Endothelium
Xiap	2.35e-103	1.26008	0.271	0.144	7.55e-99	Endothelium
Junb	1.05e-99	1.00425	0.494	0.374	3.37e-95	Endothelium
Qk	2.32e-97	1.18456	0.304	0.176	7.44e-93	Endothelium
Cyp4b1	5.8e-96	1.00998	0.335	0.197	1.86e-91	Endothelium
S100a6	3.68e-95	0.374666	0.366	0.206	1.18e-90	Endothelium
Dusp3	2.36e-94	1.16622	0.247	0.128	7.56e-90	Endothelium
Map4k4	1.14e-93	1.11576	0.222	0.106	3.67e-89	Endothelium
Luzp1	3.72e-91	1.18373	0.257	0.137	1.19e-86	Endothelium
Ly6a	1.22e-88	0.514629	0.654	0.506	3.93e-84	Endothelium
Tpm3	2.73e-88	0.84351	0.54	0.452	8.77e-84	Endothelium
Ntn4	2.97e-85	1.34366	0.21	0.103	9.52e-81	Endothelium
Serpinh1	1.41e-81	1.19706	0.219	0.112	4.54e-77	Endothelium
Cdkn1a	1.42e-79	1.13991	0.35	0.234	4.56e-75	Endothelium
Plscr2	3.8e-79	1.31948	0.353	0.249	1.22e-74	Endothelium
H2-K1	3.36e-76	1.06039	0.442	0.348	1.08e-71	Endothelium
Macf1	1.93e-74	1.06677	0.373	0.27	6.2e-70	Endothelium
Slc6a6	2.11e-68	1.11772	0.265	0.162	6.77e-64	Endothelium
S100a16	7.82e-67	1.22617	0.212	0.117	2.51e-62	Endothelium
Ier2	4.29e-64	1.07586	0.304	0.202	1.38e-59	Endothelium
Pim3	4.68e-62	1.00768	0.208	0.115	1.5e-57	Endothelium
Ier5	1.25e-61	0.821209	0.221	0.123	4e-57	Endothelium
Lima1	3.7e-61	1.12799	0.258	0.165	1.19e-56	Endothelium
Hsp90ab1	2.52e-60	0.454149	0.765	0.756	8.09e-56	Endothelium
2023-09-11	4.95e-59	0.883904	0.212	0.12	1.59e-54	Endothelium
Eif1	1.57e-58	0.764778	0.512	0.467	5.04e-54	Endothelium
Marcks	4.22e-57	0.797352	0.206	0.111	1.35e-52	Endothelium
Wasf2	3.04e-55	0.982967	0.208	0.121	9.77e-51	Endothelium
Emp1	5.01e-53	1.03023	0.2	0.116	1.61e-48	Endothelium
Hes1	1.25e-50	0.997178	0.225	0.14	4e-46	Endothelium
Ywhab	2.23e-50	0.923125	0.385	0.317	7.16e-46	Endothelium
Zfp36	8.45e-50	0.671012	0.435	0.354	2.71e-45	Endothelium
Ppp1r15a	1.46e-49	0.972979	0.273	0.185	4.67e-45	Endothelium
Cd47	1.86e-49	0.92108	0.331	0.247	5.96e-45	Endothelium
Myo1c	7.7e-49	0.99453	0.201	0.121	2.47e-44	Endothelium
Arid5b	4.05e-47	0.945374	0.2	0.12	1.3e-42	Endothelium
Ccnd1	1.06e-46	1.00277	0.301	0.22	3.41e-42	Endothelium
Rell1	2.66e-46	1.01225	0.221	0.142	8.53e-42	Endothelium
Rhoc	3.56e-45	1.01272	0.203	0.126	1.14e-40	Endothelium
Ier3	4.18e-44	1.16782	0.348	0.282	1.34e-39	Endothelium
Ubb	1.09e-42	0.457525	0.657	0.65	3.5e-38	Endothelium
Anp32a	4.97e-41	0.886218	0.381	0.321	1.6e-36	Endothelium
Rps14	7.48e-41	0.592548	0.545	0.516	2.4e-36	Endothelium
Anxa2	1.04e-38	0.728523	0.35	0.269	3.35e-34	Endothelium
Nfib	3.71e-38	0.964289	0.202	0.133	1.19e-33	Endothelium
Dynll1	4.51e-38	0.876341	0.307	0.238	1.45e-33	Endothelium
Aplp2	4.82e-38	0.748735	0.461	0.419	1.55e-33	Endothelium
Arglu1	7.97e-38	0.847388	0.382	0.326	2.56e-33	Endothelium
Zfand5	2.29e-37	0.831073	0.354	0.29	7.34e-33	Endothelium
Myl12a	9.58e-37	0.828575	0.404	0.351	3.08e-32	Endothelium
Sh3glb1	1.9e-35	0.909883	0.302	0.238	6.09e-31	Endothelium
Rps27	1.07e-34	0.623791	0.46	0.428	3.43e-30	Endothelium
Vim	2.03e-34	0.645919	0.211	0.134	6.53e-30	Endothelium
Fermt2	3.57e-32	0.81618	0.291	0.229	1.15e-27	Endothelium
Rps3	2.11e-29	0.558967	0.528	0.517	6.79e-25	Endothelium
Myl12b	3.48e-29	0.82564	0.277	0.218	1.12e-24	Endothelium
Tmem50a	9.48e-29	0.892085	0.246	0.186	3.04e-24	Endothelium
Gnb1	1.43e-28	0.892012	0.269	0.213	4.6e-24	Endothelium
Klf9	7.78e-28	0.827381	0.231	0.173	2.5e-23	Endothelium
Rac1	1.03e-26	0.819582	0.276	0.223	3.31e-22	Endothelium
Rap1b	9.83e-26	0.688711	0.213	0.153	3.16e-21	Endothelium
Crip1	8.78e-25	0.323366	0.216	0.151	2.82e-20	Endothelium
Nr4a1	1.47e-24	0.439479	0.204	0.14	4.73e-20	Endothelium
Lpl	5.54e-24	1.35511	0.273	0.234	1.78e-19	Endothelium
Csnk1a1	4.18e-23	0.683718	0.384	0.354	1.34e-18	Endothelium
Smc1a	1e-22	0.768671	0.252	0.201	3.22e-18	Endothelium
Sypl	5.03e-22	0.907189	0.207	0.158	1.61e-17	Endothelium
Rhoa	7.6e-22	0.717652	0.318	0.278	2.44e-17	Endothelium
Hsp90b1	1e-21	0.501053	0.55	0.562	3.23e-17	Endothelium
Btg2	1.02e-21	0.70918	0.425	0.4	3.26e-17	Endothelium
Slk	3.2e-21	0.623165	0.357	0.322	1.03e-16	Endothelium
Sbds	1.64e-20	0.810032	0.204	0.156	5.27e-16	Endothelium
Gadd45g	2.28e-20	0.740217	0.339	0.3	7.31e-16	Endothelium
Tagln2	9.67e-19	0.734947	0.315	0.28	3.1e-14	Endothelium
Kmt2e	1.67e-17	0.711425	0.251	0.211	5.36e-13	Endothelium
Myl6	1.08e-16	0.450785	0.414	0.4	3.48e-12	Endothelium
Dnaja1	1.36e-15	0.680201	0.326	0.304	4.37e-11	Endothelium
Arpc3	1.49e-15	0.656458	0.275	0.239	4.78e-11	Endothelium
Hnrnpa2b1	2.05e-14	0.443822	0.524	0.547	6.57e-10	Endothelium
Tln1	4.08e-14	0.60502	0.279	0.244	1.31e-09	Endothelium
Cfl1	5.34e-14	0.481336	0.414	0.402	1.72e-09	Endothelium
Phf20l1	2.45e-13	0.61992	0.2	0.163	7.88e-09	Endothelium
Ppia	6.5e-13	0.571308	0.403	0.4	2.09e-08	Endothelium
Rps19	6.74e-13	0.458166	0.446	0.45	2.17e-08	Endothelium
Rpl41	1.26e-12	0.396244	0.53	0.556	4.04e-08	Endothelium
Hspa8	1.44e-12	0.305893	0.589	0.627	4.62e-08	Endothelium
Atf4	1.72e-12	0.681311	0.266	0.239	5.51e-08	Endothelium
Rps6	7.32e-12	0.594493	0.254	0.226	2.35e-07	Endothelium
Slc3a2	7.87e-12	0.62295	0.228	0.196	2.53e-07	Endothelium
Nedd4	2.73e-11	0.679727	0.293	0.275	8.76e-07	Endothelium
Clic1	3.36e-11	0.652078	0.325	0.31	1.08e-06	Endothelium
Hmgb1	1.96e-10	0.540681	0.349	0.347	6.29e-06	Endothelium
Cnbp	2.65e-10	0.703881	0.286	0.27	8.51e-06	Endothelium
Zcchc6	1.28e-09	0.589328	0.217	0.189	4.11e-05	Endothelium
Rpl13	1.38e-09	0.279671	0.581	0.617	4.42e-05	Endothelium
Jak1	3.69e-09	0.644795	0.233	0.21	0.000118454	Endothelium
Cyb5r3	5.59e-09	0.742838	0.253	0.239	0.000179631	Endothelium
Dnajc8	1.23e-08	0.597999	0.219	0.195	0.000393853	Endothelium
Rab14	2.44e-08	0.277999	0.201	0.265	0.000784301	Endothelium
Capns1	2.53e-07	0.270031	0.215	0.279	0.00813691	Endothelium
Drap1	2.61e-07	0.691653	0.235	0.221	0.00839323	Endothelium
Selenok	4.33e-07	0.552294	0.203	0.182	0.013915	Endothelium
1810037I17Rik	4.36e-07	0.648829	0.2	0.181	0.0139997	Endothelium
Arpc2	8.58e-07	0.367991	0.434	0.447	0.0275477	Endothelium
Ahnak	1.4e-06	0.468515	0.278	0.264	0.0449875	Endothelium
Rab1a	1.48e-06	0.276576	0.165	0.214	0.0475651	Endothelium
Tmed10	3.86e-06	0.577147	0.22	0.208	0.124047	Endothelium
Tmem176b	6.4e-06	0.280752	0.289	0.366	0.205452	Endothelium
Hnrnpu	8.66e-06	0.422408	0.4	0.422	0.278138	Endothelium
Hmg20b	1.18e-05	0.657301	0.201	0.186	0.379529	Endothelium
Psmc1	1.89e-05	0.252064	0.181	0.229	0.605632	Endothelium
Sh3bgrl	1.96e-05	0.31353	0.206	0.186	0.629754	Endothelium
Pcbp2	2.1e-05	0.255776	0.195	0.249	0.673659	Endothelium
Son	3.45e-05	0.438937	0.377	0.396	1	Endothelium
Tmem176a	3.8e-05	0.367589	0.238	0.301	1	Endothelium
Eef1a1	5.64e-05	0.370257	0.406	0.434	1	Endothelium
Ash1l	6.79e-05	0.280645	0.221	0.277	1	Endothelium
Ppib	7.15e-05	0.313377	0.196	0.245	1	Endothelium
Rpl18a	0.000239415	0.325416	0.376	0.394	1	Endothelium
Sfr1	0.000275695	0.627175	0.202	0.194	1	Endothelium
Rps5	0.000314064	0.405487	0.397	0.423	1	Endothelium
Kmt2a	0.000322205	0.316977	0.164	0.203	1	Endothelium
Rps18	0.000425491	0.417705	0.342	0.355	1	Endothelium
Hnrnpk	0.000463919	0.520937	0.271	0.274	1	Endothelium
Tmem30a	0.000485194	0.625679	0.253	0.253	1	Endothelium
Dazap2	0.000490849	0.290608	0.163	0.2	1	Endothelium
Gnb2	0.000571166	0.573238	0.236	0.233	1	Endothelium
Naca	0.000798948	0.252245	0.205	0.251	1	Endothelium
Matr3	0.000902405	0.280748	0.215	0.262	1	Endothelium
Psma2	0.000916861	0.300821	0.174	0.214	1	Endothelium
Cd24a	0.00100422	0.299612	0.376	0.379	1	Endothelium
Pdap1	0.00236229	0.279012	0.206	0.249	1	Endothelium
Nipbl	0.00241287	0.278725	0.198	0.239	1	Endothelium
Rock2	0.00268988	0.400272	0.303	0.306	1	Endothelium
Mbnl2	0.003297	0.274467	0.182	0.219	1	Endothelium
Rbm39	0.00386386	0.381202	0.432	0.481	1	Endothelium
Ybx3	0.00461707	0.527057	0.209	0.205	1	Endothelium
Selenow	0.00578438	0.495219	0.227	0.226	1	Endothelium
Nol7	0.00582431	0.309756	0.214	0.257	1	Endothelium
Rpl37	0.00583706	0.384232	0.356	0.383	1	Endothelium
Bzw1	0.0059092	0.320953	0.177	0.212	1	Endothelium
Spag9	0.00597946	0.409626	0.239	0.239	1	Endothelium
Cast	0.00598576	0.301484	0.214	0.257	1	Endothelium
Sod1	0.0062201	0.483487	0.263	0.269	1	Endothelium
Luc7l2	0.00768611	0.250681	0.26	0.31	1	Endothelium
Picalm	0.00817443	0.421057	0.256	0.255	1	Endothelium
Acin1	0.00868504	0.299674	0.275	0.331	1	Endothelium
Fus	0.00947848	0.41641	0.281	0.289	1	Endothelium
Sfpq	0.00958155	0.282082	0.245	0.293	1	Endothelium
Itsn2	0.00994828	0.277684	0.197	0.233	1	Endothelium
Umod	0	4.33842	0.919	0.282	0	DCT
Slc12a1	0	3.9664	0.514	0.073	0	DCT
Egf	0	3.8981	0.674	0.077	0	DCT
Wfdc15b	0	3.37254	0.631	0.055	0	DCT
Spp1	0	2.7589	0.951	0.733	0	DCT
Mt2	0	2.6548	0.766	0.234	0	DCT
Mt1	0	2.65274	0.917	0.454	0	DCT
Ppp1r1a	0	2.58703	0.55	0.043	0	DCT
Slc12a3	0	2.56507	0.525	0.136	0	DCT
Defb1	0	2.4268	0.846	0.25	0	DCT
Kng2	0	2.37135	0.676	0.093	0	DCT
Sfrp1	0	2.13227	0.371	0.043	0	DCT
Mrps6	0	1.99223	0.641	0.123	0	DCT
Fxyd2	0	1.93721	0.929	0.449	0	DCT
Slc5a3	0	1.93511	0.547	0.095	0	DCT
Atp1a1	0	1.82752	0.942	0.485	0	DCT
Lcn2	0	1.81565	0.457	0.129	0	DCT
Sostdc1	0	1.67182	0.251	0.038	0	DCT
Atp1b1	0	1.6458	0.961	0.489	0	DCT
Kctd1	0	1.64479	0.389	0.044	0	DCT
Las1l	0	1.6432	0.42	0.104	0	DCT
mt-Co1	0	1.60726	0.911	0.533	0	DCT
mt-Nd4	0	1.60266	0.977	0.704	0	DCT
Tmem72	0	1.59741	0.406	0.04	0	DCT
Epcam	0	1.55328	0.682	0.162	0	DCT
Ly6a1	0	1.52528	0.929	0.456	0	DCT
mt-Cytb	0	1.51129	0.992	0.848	0	DCT
Wfdc2	0	1.49538	0.639	0.169	0	DCT
mt-Nd5	0	1.49279	0.991	0.854	0	DCT
Oxct1	0	1.46076	0.7	0.284	0	DCT
Ldhb	0	1.4526	0.828	0.356	0	DCT
Ptgfr	0	1.4519	0.287	0.035	0	DCT
Paqr5	0	1.40348	0.489	0.099	0	DCT
Cox6c	0	1.36162	0.877	0.476	0	DCT
mt-Nd2	0	1.35031	0.982	0.797	0	DCT
Sdc4	0	1.32299	0.813	0.362	0	DCT
Fabp3	0	1.32223	0.313	0.04	0	DCT
Ckb	0	1.31668	0.359	0.062	0	DCT
Pigr	0	1.31021	0.215	0.02	0	DCT
mt-Nd1	0	1.30913	0.974	0.727	0	DCT
Abca13	0	1.30331	0.266	0.016	0	DCT
Cox8a	0	1.27578	0.711	0.303	0	DCT
Clcnkb	0	1.2272	0.485	0.123	0	DCT
Cox4i1	0	1.22543	0.88	0.518	0	DCT
Atp5g1	0	1.22434	0.604	0.228	0	DCT
Kcnj1	0	1.21035	0.319	0.065	0	DCT
Cox5b	0	1.20589	0.741	0.34	0	DCT
Sytl2	0	1.20505	0.338	0.054	0	DCT
Tmem213	0	1.18936	0.529	0.14	0	DCT
Mgst3	0	1.1804	0.441	0.114	0	DCT
Mfsd4a	0	1.16394	0.274	0.024	0	DCT
Spint2	0	1.1632	0.517	0.149	0	DCT
Slc16a7	0	1.15865	0.304	0.053	0	DCT
Itgav	0	1.15676	0.466	0.152	0	DCT
Cox6b1	0	1.15199	0.758	0.357	0	DCT
Mal	0	1.15187	0.676	0.212	0	DCT
Cox6a1	0	1.1429	0.863	0.503	0	DCT
Ndufb9	0	1.13984	0.615	0.242	0	DCT
Elovl7	0	1.07409	0.379	0.094	0	DCT
Cox7b	0	1.07329	0.685	0.308	0	DCT
Net1	0	1.05833	0.38	0.1	0	DCT
Cdh1	0	1.00884	0.486	0.149	0	DCT
Itga6	0	0.98338	0.455	0.144	0	DCT
Cd24a1	0	0.9671	0.701	0.306	0	DCT
Cd63	0	0.963794	0.778	0.397	0	DCT
Sorl1	0	0.909285	0.369	0.086	0	DCT
Sgms2	0	0.89336	0.299	0.063	0	DCT
Ndufa4	7.95e-305	0.999107	0.752	0.386	2.55e-300	DCT
S100a1	1.65e-304	0.859444	0.644	0.262	5.32e-300	DCT
Socs2	1.85e-304	0.836915	0.29	0.06	5.93e-300	DCT
Itgb6	3.38e-302	1.03251	0.365	0.098	1.08e-297	DCT
Kcnk1	1.74e-301	0.964481	0.269	0.053	5.6e-297	DCT
Atp5g3	1.18e-298	0.985442	0.74	0.367	3.8e-294	DCT
Clu	7.03e-297	1.13741	0.764	0.445	2.26e-292	DCT
Cox7a2	6.51e-291	0.95829	0.709	0.351	2.09e-286	DCT
Cldn7	1.4e-286	0.756229	0.446	0.138	4.49e-282	DCT
Cox7c	1.31e-284	0.915816	0.749	0.392	4.22e-280	DCT
Pcolce	1.75e-284	0.885442	0.294	0.066	5.62e-280	DCT
Atp5j	9.49e-282	0.95416	0.656	0.302	3.05e-277	DCT
Kcnj16	3e-276	0.956996	0.478	0.17	9.64e-272	DCT
Tsc22d1	1.89e-275	0.976349	0.675	0.335	6.06e-271	DCT
St14	5.63e-275	0.789347	0.301	0.071	1.81e-270	DCT
Ctsd	1.14e-273	1.0327	0.69	0.343	3.66e-269	DCT
Wnk4	8.74e-271	0.895604	0.276	0.062	2.81e-266	DCT
Chchd10	6.55e-267	0.87884	0.64	0.281	2.1e-262	DCT
Atp5b	2.76e-265	0.879232	0.778	0.433	8.85e-261	DCT
Gcnt2	2.17e-264	0.689676	0.256	0.053	6.96e-260	DCT
Uqcrh	1.39e-263	0.868809	0.605	0.264	4.48e-259	DCT
Uqcr10	6.26e-262	0.882306	0.666	0.314	2.01e-257	DCT
Uqcrq	1.84e-259	0.976058	0.654	0.318	5.9e-255	DCT
Pik3r1	1.4e-257	0.861421	0.363	0.108	4.5e-253	DCT
Acadsb	3.57e-257	0.796171	0.329	0.09	1.15e-252	DCT
Ndufa1	9.2e-256	0.833762	0.533	0.217	2.95e-251	DCT
Ndufb8	6.4e-255	0.89304	0.512	0.204	2.05e-250	DCT
Atp6v0a4	8.14e-255	0.749955	0.408	0.131	2.61e-250	DCT
Mpc1	1.04e-250	0.794377	0.364	0.111	3.34e-246	DCT
Mpc2	2.37e-250	0.881965	0.559	0.235	7.61e-246	DCT
Acadl	1.26e-247	0.803838	0.493	0.193	4.03e-243	DCT
Tfap2b	5.76e-246	0.81685	0.244	0.052	1.85e-241	DCT
Bag1	7.65e-246	0.830619	0.549	0.23	2.46e-241	DCT
Usmg5	6.28e-245	0.852617	0.556	0.236	2.02e-240	DCT
Ndufb11	1.19e-244	0.849603	0.446	0.162	3.84e-240	DCT
Slc25a5	4.42e-244	0.896904	0.738	0.402	1.42e-239	DCT
Mturn	1.1e-241	0.650491	0.2	0.035	3.53e-237	DCT
Atp5e	2.26e-239	0.819693	0.677	0.335	7.25e-235	DCT
Ndufc1	2.11e-238	0.815474	0.593	0.267	6.79e-234	DCT
Nudt4	6.36e-237	0.751508	0.589	0.254	2.04e-232	DCT
Cox5a	1.53e-236	0.823547	0.623	0.293	4.93e-232	DCT
Gsto1	9.07e-231	0.771125	0.226	0.048	2.91e-226	DCT
Tspan8	2.29e-230	0.644515	0.395	0.131	7.36e-226	DCT
Phyh	8.52e-230	0.766574	0.441	0.162	2.74e-225	DCT
Atp5j2	1.72e-224	0.79488	0.652	0.325	5.53e-220	DCT
Atp5k	7.89e-223	0.773771	0.533	0.229	2.53e-218	DCT
Atp5h	5.8e-222	0.785178	0.628	0.304	1.86e-217	DCT
Ndufa13	3.27e-220	0.757165	0.593	0.274	1.05e-215	DCT
Emb	2.87e-217	0.542574	0.252	0.06	9.23e-213	DCT
Ndufb6	4.09e-217	0.782885	0.469	0.189	1.31e-212	DCT
Idh2	5.68e-217	0.870754	0.427	0.162	1.82e-212	DCT
Stk39	3.42e-216	0.739433	0.262	0.067	1.1e-211	DCT
Atp5o	4.27e-214	0.830737	0.567	0.259	1.37e-209	DCT
Uqcr11	2.64e-213	0.812566	0.603	0.289	8.48e-209	DCT
Ndrg2	2.71e-212	0.676057	0.207	0.043	8.7e-208	DCT
2010107E04Rik	7.36e-212	0.749297	0.604	0.289	2.36e-207	DCT
Strbp	1.3e-210	0.765045	0.37	0.129	4.19e-206	DCT
Pkp4	2.09e-210	0.722978	0.357	0.12	6.71e-206	DCT
Pkm	7.93e-209	0.561104	0.543	0.229	2.55e-204	DCT
Prdx5	8.51e-209	0.799221	0.704	0.374	2.73e-204	DCT
Id2	9.8e-206	0.760237	0.594	0.29	3.15e-201	DCT
Ndufb2	1.8e-205	0.658511	0.47	0.191	5.78e-201	DCT
Lamb1	1.19e-204	0.636012	0.311	0.095	3.84e-200	DCT
Tnfrsf12a	6.3e-204	0.9535	0.435	0.178	2.02e-199	DCT
Acsl4	3.01e-202	0.774533	0.352	0.121	9.67e-198	DCT
Pou3f3	6.45e-202	0.719479	0.253	0.067	2.07e-197	DCT
Syne2	4.27e-201	0.805332	0.634	0.33	1.37e-196	DCT
Uqcrfs1	1.05e-199	0.745489	0.489	0.209	3.37e-195	DCT
Ctnnal1	1.31e-199	0.692	0.214	0.049	4.2e-195	DCT
Acat1	1.47e-199	0.688552	0.498	0.213	4.71e-195	DCT
mt-Rnr2	2.87e-199	0.395376	1	1	9.21e-195	DCT
Sox4	1.16e-198	0.712728	0.372	0.132	3.72e-194	DCT
Igfbp7	9.52e-198	0.446321	0.798	0.465	3.06e-193	DCT
Atp5c1	2.42e-197	0.765215	0.594	0.291	7.77e-193	DCT
Krt7	3.04e-192	0.532605	0.368	0.128	9.76e-188	DCT
Ezr	4.13e-192	0.681398	0.625	0.311	1.33e-187	DCT
Atp5a1	5.75e-192	0.717977	0.687	0.376	1.85e-187	DCT
Pcbd1	1.37e-190	0.795214	0.308	0.1	4.39e-186	DCT
Lad1	1.39e-189	0.7461	0.312	0.103	4.47e-185	DCT
Deptor	2.72e-189	0.621796	0.215	0.052	8.73e-185	DCT
Ctsc	3.18e-188	0.449188	0.3	0.091	1.02e-183	DCT
Uqcrc1	1.5e-187	0.659934	0.329	0.112	4.83e-183	DCT
Ndufa12	4.4e-187	0.705764	0.469	0.201	1.41e-182	DCT
Ndufb4	1.32e-186	0.701346	0.403	0.158	4.25e-182	DCT
Fth1	5.69e-186	0.293849	0.948	0.764	1.83e-181	DCT
Rtn4	1.5e-185	0.80259	0.532	0.26	4.81e-181	DCT
Ppp2r3a	3.13e-184	0.675491	0.325	0.111	1.01e-179	DCT
F2rl1	3.27e-184	0.622279	0.249	0.069	1.05e-179	DCT
Ndufs8	1.15e-183	0.704138	0.355	0.13	3.68e-179	DCT
Hoxd8	1.35e-183	0.819078	0.296	0.096	4.33e-179	DCT
Atp5d	4.09e-183	0.657501	0.59	0.289	1.31e-178	DCT
Acsl1	7.96e-183	0.698093	0.275	0.084	2.56e-178	DCT
Smagp	3.41e-181	0.564835	0.249	0.07	1.1e-176	DCT
Nme7	9.27e-181	0.614762	0.229	0.061	2.98e-176	DCT
Scnn1a	2.31e-180	0.607112	0.246	0.069	7.41e-176	DCT
Atp5f1	2.79e-179	0.682506	0.591	0.294	8.96e-175	DCT
Sdhb	1.95e-178	0.761148	0.43	0.181	6.27e-174	DCT
Dsp	2.97e-178	0.626221	0.265	0.079	9.53e-174	DCT
Fmc1	1.97e-177	0.638837	0.29	0.094	6.33e-173	DCT
Ndufa3	4.78e-175	0.592863	0.562	0.269	1.53e-170	DCT
Anxa5	1.68e-174	0.603291	0.487	0.219	5.38e-170	DCT
Ndufa7	2.64e-174	0.528745	0.465	0.201	8.47e-170	DCT
Ndufs6	7.7e-173	0.586045	0.386	0.152	2.47e-168	DCT
Dst	2.97e-172	0.605162	0.462	0.201	9.54e-168	DCT
Met	9.17e-167	0.649093	0.302	0.105	2.94e-162	DCT
Pebp1	1.32e-164	0.553003	0.422	0.179	4.24e-160	DCT
Ndufb5	5.91e-164	0.68364	0.408	0.172	1.9e-159	DCT
Pfkp	1.61e-163	0.548369	0.233	0.067	5.18e-159	DCT
Ndufab1	3.99e-162	0.600207	0.401	0.167	1.28e-157	DCT
Hbegf	4.02e-161	0.853654	0.481	0.235	1.29e-156	DCT
Cyc1	6.59e-160	0.691516	0.416	0.18	2.12e-155	DCT
Pdha1	2.26e-159	0.601143	0.421	0.18	7.25e-155	DCT
Mdh1	2.76e-159	0.610325	0.578	0.291	8.88e-155	DCT
Hadha	5.04e-158	0.544892	0.403	0.168	1.62e-153	DCT
Pccb	5.09e-158	0.5321	0.287	0.099	1.64e-153	DCT
Aldh1l1	2.54e-156	0.491636	0.26	0.083	8.17e-152	DCT
Kl	9.13e-155	0.542221	0.349	0.135	2.93e-150	DCT
Mdh2	2.88e-154	0.586755	0.467	0.216	9.24e-150	DCT
Aco2	4.95e-154	0.634364	0.425	0.188	1.59e-149	DCT
1700011H14Rik	1.47e-153	0.663609	0.308	0.113	4.71e-149	DCT
Ndufs2	6.17e-153	0.565167	0.378	0.156	1.98e-148	DCT
Ndufv2	3.29e-152	0.669036	0.394	0.167	1.06e-147	DCT
Krt8	4.51e-152	0.49817	0.455	0.203	1.45e-147	DCT
Tmem52b	8.2e-152	0.767519	0.339	0.133	2.63e-147	DCT
mt-Nd6	2.99e-150	0.526968	0.29	0.102	9.6e-146	DCT
Sdha	4.18e-150	0.567296	0.4	0.171	1.34e-145	DCT
Gabarapl1	9.23e-150	0.975565	0.46	0.23	2.96e-145	DCT
Spint1	1.18e-149	0.512675	0.246	0.079	3.79e-145	DCT
Ndufs4	3.85e-149	0.541176	0.349	0.14	1.24e-144	DCT
Rgs2	2.29e-148	0.398237	0.337	0.129	7.35e-144	DCT
Mgst1	3.56e-148	0.541911	0.317	0.119	1.14e-143	DCT
Trpm7	1.96e-147	0.625221	0.352	0.145	6.28e-143	DCT
Uqcrb	2.79e-147	0.5322	0.572	0.293	8.96e-143	DCT
Hagh	4.42e-147	0.58831	0.312	0.118	1.42e-142	DCT
Acadvl	1.31e-146	0.525378	0.303	0.113	4.21e-142	DCT
Laptm4b	1.44e-146	0.515379	0.217	0.064	4.61e-142	DCT
Ivns1abp	4.54e-146	0.455234	0.51	0.244	1.46e-141	DCT
Prr15l	4.74e-146	0.588503	0.229	0.072	1.52e-141	DCT
Sfn	1.6e-143	0.531812	0.271	0.094	5.14e-139	DCT
Erbin	8.79e-143	0.585288	0.429	0.199	2.82e-138	DCT
Ndufa5	1.23e-142	0.508013	0.491	0.238	3.95e-138	DCT
Cdh16	1.51e-141	0.394662	0.572	0.281	4.85e-137	DCT
Cd59a	2.27e-141	0.407012	0.306	0.114	7.3e-137	DCT
Map3k2	2.7e-141	0.565285	0.278	0.101	8.67e-137	DCT
Aktip	9.37e-141	0.551634	0.256	0.088	3.01e-136	DCT
Ank3	3.76e-140	0.560274	0.319	0.125	1.21e-135	DCT
2410015M20Rik	6.91e-140	0.544831	0.352	0.146	2.22e-135	DCT
Lgals3	1.52e-139	0.639341	0.468	0.226	4.9e-135	DCT
Cstb	2.05e-138	0.386513	0.471	0.22	6.59e-134	DCT
Hadhb	1.21e-137	0.49695	0.255	0.089	3.88e-133	DCT
Ndufa11	2.93e-137	0.572788	0.4	0.18	9.42e-133	DCT
Pgam2	3.06e-137	0.814863	0.212	0.066	9.83e-133	DCT
Arhgap5	8.6e-136	0.450471	0.541	0.277	2.76e-131	DCT
Larp1b	4.07e-135	0.516335	0.277	0.102	1.31e-130	DCT
Pgrmc2	1.44e-134	0.380418	0.245	0.082	4.62e-130	DCT
Etfa	1.7e-134	0.589764	0.385	0.17	5.46e-130	DCT
Ndufb7	3.62e-134	0.51651	0.45	0.214	1.16e-129	DCT
Minos1	3.97e-133	0.550413	0.529	0.273	1.28e-128	DCT
Txnip	6.98e-133	0.360398	0.5	0.242	2.24e-128	DCT
Acot9	7.8e-133	0.472986	0.21	0.065	2.5e-128	DCT
Rabac1	3.94e-132	0.489034	0.462	0.221	1.27e-127	DCT
Cyfip2	4.3e-131	0.559791	0.2	0.061	1.38e-126	DCT
Camk2n1	3.88e-130	0.506696	0.41	0.188	1.25e-125	DCT
Aldoa	6.8e-130	0.436369	0.635	0.351	2.18e-125	DCT
Suclg1	9.08e-130	0.495123	0.36	0.155	2.92e-125	DCT
Specc1	4.11e-129	0.407096	0.211	0.066	1.32e-124	DCT
Ndufa10	9.85e-128	0.496129	0.391	0.177	3.16e-123	DCT
Ndufa9	1.19e-127	0.423308	0.272	0.102	3.81e-123	DCT
Got2	5.31e-127	0.419263	0.287	0.111	1.7e-122	DCT
Cystm1	5.8e-127	0.3847	0.497	0.243	1.86e-122	DCT
Slc25a3	1.36e-125	0.512511	0.627	0.358	4.37e-121	DCT
Uqcrc2	2.8e-125	0.483132	0.352	0.153	8.98e-121	DCT
Ndufa2	3.09e-125	0.450324	0.525	0.272	9.93e-121	DCT
Hibadh	1.97e-124	0.505255	0.288	0.113	6.32e-120	DCT
Aig1	2.23e-124	0.434374	0.208	0.067	7.18e-120	DCT
Cd9	4.36e-124	0.365831	0.516	0.257	1.4e-119	DCT
Prdx2	4.79e-124	0.447311	0.373	0.167	1.54e-119	DCT
Suclg2	5.41e-124	0.462627	0.309	0.126	1.74e-119	DCT
Zfp36l1	5.66e-124	0.513464	0.667	0.419	1.82e-119	DCT
Rnaset2b	1.35e-123	0.441465	0.255	0.094	4.33e-119	DCT
Ndufb10	1.9e-122	0.554388	0.403	0.191	6.09e-118	DCT
Rell11	3.92e-122	0.293369	0.315	0.127	1.26e-117	DCT
Ghitm	5.49e-122	0.431426	0.501	0.255	1.76e-117	DCT
Immt	3.49e-121	0.473782	0.406	0.19	1.12e-116	DCT
Cycs	1.8e-120	0.50935	0.378	0.173	5.77e-116	DCT
Rnaset2a	2.82e-120	0.422039	0.271	0.104	9.05e-116	DCT
Echs1	1.32e-119	0.477937	0.27	0.105	4.25e-115	DCT
Acadm	2.1e-118	0.471589	0.378	0.174	6.75e-114	DCT
Nfe2l1	5.89e-117	0.336489	0.466	0.229	1.89e-112	DCT
Hcfc1r1	3.21e-116	0.473	0.238	0.087	1.03e-111	DCT
Gadd45a	3.62e-116	0.437766	0.368	0.168	1.16e-111	DCT
mt-Rnr1	5.92e-115	0.446454	0.995	0.964	1.9e-110	DCT
Tacstd2	3.07e-113	0.301622	0.324	0.136	9.86e-109	DCT
Nipsnap2	3.79e-112	0.360978	0.204	0.069	1.22e-107	DCT
Ddt	5.57e-111	0.43474	0.218	0.077	1.79e-106	DCT
Hk1	9.09e-111	0.412816	0.21	0.073	2.92e-106	DCT
Ptprf	1.61e-110	0.4588	0.259	0.102	5.18e-106	DCT
Gprc5c	6.13e-110	0.437051	0.256	0.101	1.97e-105	DCT
Pth1r	6.35e-110	0.620613	0.305	0.133	2.04e-105	DCT
Mrpl54	1.2e-109	0.397166	0.246	0.094	3.87e-105	DCT
Ddr1	3.9e-109	0.446557	0.223	0.082	1.25e-104	DCT
Kif21a	4.31e-109	0.47117	0.258	0.102	1.39e-104	DCT
Ndufv1	2.72e-108	0.459326	0.3	0.128	8.73e-104	DCT
S100a10	7.82e-108	0.590721	0.582	0.356	2.51e-103	DCT
S100a11	2.52e-106	0.348009	0.638	0.382	8.1e-102	DCT
Pkd2	1.66e-105	0.395557	0.261	0.105	5.33e-101	DCT
Cisd1	2.86e-105	0.522904	0.338	0.157	9.19e-101	DCT
AC121965.1	1.69e-104	0.395125	0.447	0.229	5.42e-100	DCT
Fkbp2	2.97e-104	0.415311	0.372	0.177	9.53e-100	DCT
Sec63	3.41e-104	0.428579	0.366	0.175	1.09e-99	DCT
Pip4k2c	5.92e-104	0.368499	0.246	0.098	1.9e-99	DCT
Tspan3	1.26e-103	0.45565	0.267	0.11	4.04e-99	DCT
Ogdh	3.24e-100	0.366253	0.35	0.165	1.04e-95	DCT
Hacd2	3.76e-100	0.420354	0.23	0.089	1.21e-95	DCT
Ndufc2	5.14e-100	0.352762	0.411	0.207	1.65e-95	DCT
Anxa6	3.7e-99	0.409344	0.211	0.078	1.19e-94	DCT
Phldb2	3.06e-98	0.307047	0.478	0.253	9.84e-94	DCT
Cox14	9.78e-98	0.346622	0.25	0.102	3.14e-93	DCT
Pmepa1	2.79e-97	0.351628	0.257	0.106	8.97e-93	DCT
Gclc	3.74e-96	0.513786	0.316	0.148	1.2e-91	DCT
Cgnl1	4.54e-95	0.428779	0.4	0.205	1.46e-90	DCT
Cox20	5.21e-95	0.364758	0.203	0.075	1.67e-90	DCT
Ndufb3	1.01e-94	0.360509	0.358	0.174	3.25e-90	DCT
Tmbim6	1.07e-94	0.345217	0.681	0.418	3.45e-90	DCT
Gpx4	2.08e-94	0.26561	0.393	0.194	6.69e-90	DCT
Ndufs1	8.99e-94	0.443726	0.24	0.098	2.89e-89	DCT
Hspa9	1.49e-92	0.299343	0.502	0.273	4.79e-88	DCT
Etfb	1.21e-91	0.378495	0.421	0.221	3.88e-87	DCT
Ccng1	1.24e-91	0.369149	0.226	0.091	3.98e-87	DCT
Tacc2	1.01e-90	0.508361	0.272	0.122	3.25e-86	DCT
Cxxc5	1.77e-90	0.34394	0.268	0.118	5.68e-86	DCT
Wls	7.98e-90	0.283523	0.383	0.192	2.56e-85	DCT
Bsg	2.78e-88	0.311503	0.443	0.237	8.94e-84	DCT
Romo1	1.36e-87	0.263045	0.313	0.147	4.36e-83	DCT
Gls	1.82e-87	0.372925	0.335	0.164	5.84e-83	DCT
Wwc1	1.41e-85	0.264033	0.264	0.116	4.52e-81	DCT
C130074G19Rik	2.16e-85	0.305739	0.281	0.128	6.92e-81	DCT
Zmpste24	4.53e-85	0.288174	0.233	0.098	1.45e-80	DCT
Bicc1	6.68e-85	0.327444	0.26	0.115	2.15e-80	DCT
Fh1	7.57e-85	0.345652	0.205	0.082	2.43e-80	DCT
Paics	6.39e-84	0.344666	0.286	0.134	2.05e-79	DCT
Cxadr	1.62e-83	0.306235	0.209	0.084	5.21e-79	DCT
Sppl2a	2.06e-83	0.263359	0.286	0.133	6.63e-79	DCT
Dld	7e-83	0.289338	0.256	0.114	2.25e-78	DCT
Slc38a2	1.78e-82	0.310705	0.334	0.165	5.73e-78	DCT
Wnk1	1.97e-82	0.868466	0.399	0.231	6.34e-78	DCT
Ech1	4e-82	0.255647	0.308	0.147	1.29e-77	DCT
Agpat3	1.92e-81	0.325084	0.252	0.113	6.17e-77	DCT
Hmgn1	2.12e-81	0.270197	0.375	0.195	6.81e-77	DCT
Atp6v1f	2.74e-81	0.288491	0.421	0.227	8.8e-77	DCT
Anapc13	9.05e-81	0.283897	0.268	0.123	2.91e-76	DCT
Aif1l	1.5e-80	0.278964	0.256	0.114	4.81e-76	DCT
Acss1	1.37e-79	0.273748	0.235	0.102	4.41e-75	DCT
Idh3g	4.43e-79	0.266814	0.278	0.13	1.42e-74	DCT
Tfcp2l1	1.14e-78	0.263909	0.3	0.143	3.66e-74	DCT
2610507B11Rik	1.95e-78	0.301813	0.229	0.1	6.26e-74	DCT
Tuba1c	2.21e-78	0.257805	0.352	0.179	7.11e-74	DCT
Eno1	2.79e-78	0.331667	0.291	0.14	8.96e-74	DCT
Sdhc	3.97e-78	0.274882	0.307	0.151	1.27e-73	DCT
Ndufa6	4.75e-78	0.291153	0.461	0.259	1.53e-73	DCT
Bcap31	1.59e-77	0.2627	0.28	0.132	5.11e-73	DCT
Hmgcs1	4.5e-77	0.27465	0.232	0.102	1.45e-72	DCT
Cpt1a	2.72e-76	0.329733	0.245	0.111	8.74e-72	DCT
Becn1	6.61e-76	0.252197	0.203	0.084	2.12e-71	DCT
Mrpl42	2.66e-75	0.424361	0.228	0.102	8.55e-71	DCT
Rtn3	6.07e-75	0.257514	0.416	0.228	1.95e-70	DCT
Tmem147	6.11e-75	0.288713	0.221	0.097	1.96e-70	DCT
Mrps24	1.87e-74	0.305873	0.224	0.098	6.01e-70	DCT
Fkbp3	5.94e-74	0.280232	0.332	0.172	1.91e-69	DCT
Sdhd	1.11e-73	0.368842	0.241	0.111	3.58e-69	DCT
Sod2	1.81e-73	0.315933	0.309	0.156	5.82e-69	DCT
Timm8b	3.32e-73	0.310734	0.247	0.114	1.07e-68	DCT
Emc6	1.56e-72	0.324703	0.221	0.098	5.01e-68	DCT
Abcd3	2.11e-69	0.318877	0.274	0.135	6.79e-65	DCT
Slco3a1	3.94e-69	0.266469	0.213	0.094	1.27e-64	DCT
Ndufa8	4.44e-67	0.339413	0.316	0.168	1.43e-62	DCT
Mcur1	8.51e-66	0.261985	0.204	0.091	2.73e-61	DCT
Ndufs7	1.41e-65	0.348904	0.299	0.156	4.52e-61	DCT
Rnf128	1.83e-65	0.293389	0.234	0.111	5.88e-61	DCT
Idh3b	2.58e-65	0.291792	0.286	0.146	8.29e-61	DCT
Chchd2	6.31e-65	0.252531	0.714	0.478	2.03e-60	DCT
Calb1	8.58e-65	0.407796	0.23	0.111	2.76e-60	DCT
Oat	3.67e-61	0.293908	0.23	0.111	1.18e-56	DCT
Tecr	3.35e-58	0.252129	0.242	0.122	1.08e-53	DCT
Car2	9.1e-43	0.420452	0.37	0.244	2.92e-38	DCT
Plau	1.4e-38	0.300079	0.213	0.119	4.48e-34	DCT
Acsm2	0	3.52594	0.746	0.157	0	PT
Gpx3	0	3.49535	0.939	0.741	0	PT
Slc34a1	0	3.28768	0.702	0.2	0	PT
Aldob	0	3.24894	0.688	0.155	0	PT
Miox	0	2.84803	0.523	0.093	0	PT
Ass1	0	2.75181	0.505	0.075	0	PT
Slc4a4	0	2.66678	0.528	0.071	0	PT
Slc27a2	0	2.66637	0.488	0.057	0	PT
Spink1	0	2.66432	0.552	0.106	0	PT
Slc13a1	0	2.63704	0.417	0.033	0	PT
Slc5a2	0	2.45597	0.379	0.055	0	PT
Akr1c21	0	2.45467	0.39	0.046	0	PT
Fut9	0	2.40373	0.426	0.045	0	PT
Keg1	0	2.40256	0.4	0.045	0	PT
Glyat	0	2.39251	0.462	0.049	0	PT
Lrp2	0	2.36782	0.461	0.061	0	PT
Tmem27	0	2.32987	0.514	0.124	0	PT
Abcc2	0	2.32718	0.38	0.026	0	PT
Pck1	0	2.25091	0.323	0.051	0	PT
Ugt2b38	0	2.04753	0.345	0.033	0	PT
Snhg11	0	2.04295	0.202	0.016	0	PT
Cyp2j5	0	2.01293	0.372	0.033	0	PT
4931406C07Rik	0	2.00944	0.415	0.08	0	PT
Acy3	0	2.00157	0.259	0.051	0	PT
Pdzk1	0	2.00065	0.342	0.036	0	PT
Sult1d1	0	1.97082	0.485	0.123	0	PT
Ndrg1	0	1.96282	0.679	0.347	0	PT
Fbp1	0	1.95894	0.288	0.022	0	PT
Kcnj15	0	1.95052	0.353	0.03	0	PT
Rida	0	1.94602	0.413	0.117	0	PT
Sord	0	1.94497	0.375	0.065	0	PT
Gsta2	0	1.87076	0.299	0.035	0	PT
Ttc36	0	1.81892	0.265	0.049	0	PT
Guca2b	0	1.8094	0.282	0.033	0	PT
Slc6a19	0	1.75918	0.233	0.026	0	PT
Slc17a3	0	1.75604	0.291	0.024	0	PT
Chpt1	0	1.7515	0.561	0.253	0	PT
Acox1	0	1.73448	0.397	0.114	0	PT
Cyp2e1	0	1.70597	0.205	0.012	0	PT
Dnase1	0	1.68706	0.228	0.022	0	PT
Cyp24a1	0	1.65527	0.203	0.016	0	PT
Slc47a1	0	1.62126	0.256	0.022	0	PT
Pter	0	1.62069	0.252	0.021	0	PT
Tmem174	0	1.61636	0.264	0.02	0	PT
Nox4	0	1.61355	0.266	0.021	0	PT
Mpp1	0	1.54303	0.299	0.042	0	PT
Slc17a1	0	1.5397	0.272	0.023	0	PT
Lactb2	0	1.51832	0.311	0.068	0	PT
Mfsd4b5	0	1.49853	0.233	0.016	0	PT
Pah	0	1.49492	0.239	0.033	0	PT
Idh1	0	1.48347	0.273	0.056	0	PT
Igfbp4	0	1.48271	0.377	0.087	0	PT
Acaa1b	0	1.47155	0.21	0.02	0	PT
Dao	0	1.4703	0.234	0.024	0	PT
Maf	0	1.45303	0.39	0.105	0	PT
Cldn2	0	1.44713	0.235	0.03	0	PT
Gm19950	0	1.44272	0.217	0.015	0	PT
Khk	0	1.43939	0.24	0.035	0	PT
Ugt3a2	0	1.43553	0.25	0.03	0	PT
Abcg2	0	1.38114	0.315	0.067	0	PT
Hnf4a	0	1.37838	0.218	0.014	0	PT
Dab2	0	1.37198	0.493	0.174	0	PT
Cda	0	1.3682	0.23	0.029	0	PT
Folr1	0	1.35905	0.207	0.022	0	PT
Gk	0	1.33446	0.254	0.041	0	PT
Nr1h4	0	1.33028	0.212	0.026	0	PT
Slc22a18	0	1.29387	0.22	0.026	0	PT
Me1	0	1.26964	0.211	0.021	0	PT
Gas2	0	1.24626	0.21	0.023	0	PT
Steap2	2.38e-306	1.31851	0.238	0.042	7.63e-302	PT
Cyp4b11	2.7e-305	1.51095	0.465	0.173	8.68e-301	PT
Cat	3.72e-278	1.38098	0.326	0.095	1.19e-273	PT
Ggt1	1.01e-277	1.49214	0.308	0.085	3.24e-273	PT
Rab11fip3	7.55e-273	1.48007	0.217	0.04	2.42e-268	PT
Sfxn1	1.21e-267	1.21836	0.27	0.064	3.88e-263	PT
Neu1	3.94e-253	1.38731	0.312	0.092	1.26e-248	PT
Cryz	3.05e-252	1.17135	0.215	0.042	9.81e-248	PT
Gstm5	1.33e-242	1.34337	0.22	0.047	4.26e-238	PT
Ldhd	1.55e-239	1.32307	0.307	0.093	4.98e-235	PT
Akr1a1	6.72e-233	1.53272	0.54	0.304	2.16e-228	PT
Kap	4.21e-231	3.49349	0.588	0.394	1.35e-226	PT
Enpp2	2.67e-224	1.17308	0.222	0.051	8.58e-220	PT
Plin2	1.15e-221	1.37297	0.279	0.082	3.68e-217	PT
Gstt2	1.15e-213	1.49259	0.242	0.065	3.68e-209	PT
Lgmn	9.93e-208	1.3047	0.477	0.244	3.19e-203	PT
Gpx1	1.11e-206	1.52454	0.641	0.444	3.57e-202	PT
Lipa	3.75e-205	1.01557	0.293	0.092	1.2e-200	PT
Selenbp1	1.31e-200	1.22512	0.263	0.08	4.2e-196	PT
Tmem252	2.9e-192	0.925987	0.221	0.056	9.31e-188	PT
Malat1	9.62e-190	1.27049	0.987	0.998	3.09e-185	PT
mt-Rnr11	3.5e-189	0.71035	0.975	0.969	1.13e-184	PT
Atp6v1b2	1.61e-186	1.17296	0.298	0.107	5.17e-182	PT
Dhcr24	3.24e-183	0.990982	0.205	0.052	1.04e-178	PT
Chd3	1.7e-180	1.09412	0.344	0.141	5.45e-176	PT
Selenop	8.05e-178	1.14918	0.464	0.241	2.58e-173	PT
Zbtb20	3.72e-176	1.12089	0.5	0.275	1.19e-171	PT
Fxyd21	5.46e-163	0.495244	0.753	0.483	1.76e-158	PT
Gclm	1.17e-154	1.10596	0.317	0.134	3.77e-150	PT
Dbi	7.37e-154	1.34091	0.539	0.361	2.37e-149	PT
Aldh6a1	6.61e-151	1.0593	0.243	0.086	2.12e-146	PT
Errfi1	2.76e-141	1.13055	0.385	0.195	8.85e-137	PT
Cndp2	2.27e-140	1.30568	0.229	0.081	7.3e-136	PT
Mettl7a1	3.18e-138	0.94589	0.229	0.08	1.02e-133	PT
Tcn2	2.27e-135	0.919448	0.326	0.148	7.29e-131	PT
Kcnq1ot1	7.97e-134	1.03126	0.206	0.067	2.56e-129	PT
mt-Rnr21	1.76e-133	0.344964	1	1	5.66e-129	PT
Aldh9a1	2.72e-114	0.927834	0.218	0.083	8.73e-110	PT
Nus1	1.82e-111	0.921176	0.256	0.11	5.84e-107	PT
Sqstm1	1.89e-111	1.1529	0.466	0.307	6.07e-107	PT
Nabp1	3.05e-111	0.955083	0.218	0.085	9.8e-107	PT
Esd	5.92e-111	0.960412	0.347	0.184	1.9e-106	PT
Hmox1	1.67e-108	0.439344	0.241	0.097	5.37e-104	PT
Cyb5a	5.12e-106	1.17254	0.364	0.201	1.64e-101	PT
Golga4	3.11e-105	0.919506	0.466	0.301	9.98e-101	PT
Hspd1	1.95e-104	0.999516	0.415	0.257	6.25e-100	PT
Stard10	2.73e-101	0.874964	0.217	0.09	8.76e-97	PT
Alas1	1.3e-100	0.9238	0.2	0.078	4.18e-96	PT
Hspa91	2.83e-95	0.9053	0.436	0.285	9.08e-91	PT
Ccdc107	1.07e-94	0.791881	0.222	0.095	3.45e-90	PT
Gm42418	2.21e-92	0.867403	0.822	0.779	7.1e-88	PT
Gipc2	2.98e-91	0.830142	0.245	0.114	9.58e-87	PT
Grina	5.17e-89	0.659264	0.28	0.139	1.66e-84	PT
Pdzk1ip1	1.8e-84	0.666415	0.416	0.256	5.79e-80	PT
Sars	4.37e-83	0.815367	0.279	0.146	1.4e-78	PT
Txnrd1	1.66e-81	0.903983	0.377	0.237	5.33e-77	PT
Pth1r1	3.46e-81	0.725633	0.272	0.138	1.11e-76	PT
Myo6	4.12e-77	0.68412	0.326	0.188	1.32e-72	PT
Erdr1	5.62e-77	1.05628	0.315	0.182	1.81e-72	PT
Slc25a39	5.06e-68	0.762125	0.259	0.141	1.63e-63	PT
Herpud1	1.87e-67	0.671742	0.218	0.108	6e-63	PT
Por	3.67e-65	0.581972	0.233	0.12	1.18e-60	PT
Cgnl11	4.31e-63	0.700713	0.343	0.215	1.39e-58	PT
Srxn1	4.63e-63	0.912818	0.204	0.104	1.49e-58	PT
Retreg1	5.17e-63	0.65092	0.203	0.101	1.66e-58	PT
Lrpap1	9.22e-63	0.601756	0.218	0.111	2.96e-58	PT
Mettl26	9.39e-63	0.853162	0.2	0.1	3.01e-58	PT
Aldh2	1.47e-62	0.722708	0.323	0.199	4.74e-58	PT
Ctage5	9.35e-62	0.713105	0.393	0.268	3e-57	PT
Rbm47	2.59e-58	0.719913	0.267	0.157	8.33e-54	PT
Chka	3.51e-57	0.857388	0.272	0.161	1.13e-52	PT
Cyba	7.67e-57	0.320178	0.322	0.187	2.46e-52	PT
Tacc21	2.89e-54	0.703022	0.232	0.129	9.29e-50	PT
Hmgcs11	3.53e-54	0.690559	0.202	0.107	1.13e-49	PT
Cd631	8.46e-53	0.573676	0.567	0.442	2.72e-48	PT
Hspe1	3.26e-52	0.677639	0.323	0.212	1.05e-47	PT
Tns1	7.92e-52	0.594357	0.416	0.297	2.54e-47	PT
Ank31	9.54e-51	0.696755	0.241	0.141	3.07e-46	PT
Park7	3.47e-50	0.68205	0.334	0.221	1.11e-45	PT
Fth11	1.41e-49	0.354914	0.827	0.79	4.54e-45	PT
Etfb1	1.81e-49	0.71818	0.344	0.236	5.8e-45	PT
Atp2a2	3.94e-49	0.586159	0.28	0.173	1.26e-44	PT
Neat1	6.46e-49	0.774446	0.593	0.499	2.08e-44	PT
Rere	1.31e-48	0.648079	0.2	0.108	4.19e-44	PT
Huwe1	5.1e-46	0.618934	0.266	0.166	1.64e-41	PT
Gnl3	4.92e-45	0.520519	0.212	0.12	1.58e-40	PT
Hint2	3.82e-44	0.641264	0.203	0.116	1.23e-39	PT
Chchd101	6.86e-44	0.501758	0.441	0.323	2.2e-39	PT
Oxct11	1.54e-41	0.446488	0.458	0.336	4.93e-37	PT
Spag91	3e-39	0.506059	0.321	0.219	9.62e-35	PT
Itgb61	5.33e-39	0.578303	0.217	0.13	1.71e-34	PT
Vdac1	2.65e-37	0.561657	0.284	0.192	8.52e-33	PT
Prdx51	3.12e-37	0.52927	0.51	0.416	1e-32	PT
Sod11	1.55e-35	0.503061	0.343	0.249	4.97e-31	PT
Igf1r	2.96e-35	0.526616	0.202	0.122	9.52e-31	PT
Acadm1	4.67e-35	0.669452	0.281	0.195	1.5e-30	PT
C130074G19Rik1	6.03e-35	0.492619	0.223	0.14	1.94e-30	PT
Abcd31	1.28e-34	0.542337	0.226	0.145	4.11e-30	PT
Plau1	5.01e-34	0.374217	0.202	0.12	1.61e-29	PT
Suclg21	4.07e-33	0.590942	0.223	0.144	1.31e-28	PT
Hist1h2bc	8.9e-33	0.567963	0.291	0.203	2.86e-28	PT
Mdh11	2.83e-32	0.498582	0.424	0.324	9.08e-28	PT
Gsr	3.38e-32	0.294219	0.201	0.121	1.09e-27	PT
Hspa81	7.92e-31	0.318765	0.652	0.609	2.54e-26	PT
Tkt	1.84e-30	0.420015	0.249	0.166	5.91e-26	PT
Ftl1	3.83e-28	0.492518	0.509	0.443	1.23e-23	PT
Kmt5a	1.11e-27	0.560436	0.21	0.139	3.56e-23	PT
Gm37376	1.22e-26	0.820156	0.271	0.199	3.92e-22	PT
Glud1	1.52e-26	0.496475	0.303	0.225	4.87e-22	PT
Syne21	3.31e-26	0.372887	0.471	0.365	1.06e-21	PT
Acat11	4.91e-26	0.60598	0.325	0.25	1.58e-21	PT
Gclc1	8.14e-26	0.695178	0.234	0.165	2.61e-21	PT
2023-03-02	1.03e-25	0.480862	0.214	0.146	3.3e-21	PT
Nme1	1.11e-25	0.518085	0.261	0.185	3.57e-21	PT
Sptlc2	1.59e-25	0.42752	0.203	0.135	5.11e-21	PT
St13	1.61e-25	0.460802	0.346	0.267	5.16e-21	PT
Mlec	1.01e-24	0.412075	0.261	0.186	3.23e-20	PT
Ccar1	5.9e-24	0.476465	0.267	0.193	1.89e-19	PT
Tmbim4	1.19e-23	0.50019	0.218	0.15	3.83e-19	PT
Akap9	2.21e-23	0.485381	0.332	0.256	7.08e-19	PT
Cisd11	9.32e-23	0.536585	0.244	0.177	2.99e-18	PT
Ezr1	1.25e-21	0.365091	0.435	0.352	4.01e-17	PT
Hint1	1.89e-21	0.457036	0.338	0.268	6.05e-17	PT
Eif5	5.38e-21	0.412801	0.39	0.324	1.73e-16	PT
Zfp706	1.86e-20	0.41215	0.225	0.161	5.97e-16	PT
Gas6	7.36e-20	0.349555	0.229	0.164	2.37e-15	PT
Cyr61	9.58e-20	0.388728	0.21	0.146	3.08e-15	PT
Golgb1	1.67e-19	0.423904	0.312	0.244	5.35e-15	PT
Eif3a	8.97e-19	0.370918	0.466	0.411	2.88e-14	PT
Gabarapl11	1.8e-18	0.282587	0.331	0.258	5.8e-14	PT
Adss	2.43e-18	0.366717	0.202	0.145	7.8e-14	PT
Eea1	3e-18	0.330105	0.241	0.177	9.62e-14	PT
Phldb21	1.96e-16	0.462588	0.344	0.282	6.31e-12	PT
Prpf38b	1.24e-15	0.356466	0.336	0.273	3.98e-11	PT
Psme4	1.26e-15	0.337924	0.214	0.159	4.06e-11	PT
Ech11	3.77e-15	0.481057	0.218	0.166	1.21e-10	PT
Cux1	1.37e-14	0.348496	0.219	0.165	4.4e-10	PT
Phyh1	1.86e-14	0.453077	0.256	0.202	5.97e-10	PT
Prpf4b	3.45e-14	0.428196	0.308	0.254	1.11e-09	PT
Dynll2	2.47e-13	0.390137	0.219	0.17	7.94e-09	PT
Txndc17	6.38e-13	0.355097	0.253	0.201	2.05e-08	PT
Hsp90aa1	1.01e-11	0.452422	0.513	0.498	3.25e-07	PT
Zranb2	1.04e-11	0.405152	0.21	0.164	3.34e-07	PT
Suclg11	1.19e-11	0.463149	0.229	0.184	3.82e-07	PT
Eprs	4.7e-11	0.356552	0.233	0.187	1.51e-06	PT
Rb1cc1	2.35e-10	0.305993	0.213	0.17	7.55e-06	PT
Gpx41	5.11e-10	0.464583	0.261	0.223	1.64e-05	PT
Nap1l1	1.16e-09	0.284595	0.255	0.21	3.72e-05	PT
Ubxn4	3.09e-09	0.269171	0.291	0.247	9.93e-05	PT
Sdha1	2.18e-08	0.295127	0.245	0.205	0.000700004	PT
Pdha11	5.38e-08	0.285666	0.254	0.216	0.00172776	PT
Tpi1	6.37e-08	0.392787	0.253	0.217	0.00204628	PT
Arhgap51	7.14e-08	0.345135	0.358	0.317	0.00229166	PT
Ndufv3	1.43e-07	0.318341	0.224	0.188	0.0046054	PT
Arl6ip1	1.6e-07	0.326254	0.369	0.335	0.00515241	PT
Ccnl2	1.61e-07	0.315409	0.207	0.172	0.00515974	PT
Hdgf	2.28e-07	0.268397	0.257	0.22	0.00731651	PT
Atpif1	3.06e-07	0.307569	0.427	0.394	0.00983374	PT
Srrm2	7.18e-07	0.322642	0.473	0.441	0.0230618	PT
Etfa1	8.68e-07	0.268059	0.237	0.203	0.0278716	PT
Pnn	2.96e-06	0.400449	0.333	0.303	0.095226	PT
Rsrp1	3.76e-06	0.306031	0.388	0.358	0.1209	PT
Mif	1.41e-05	0.399316	0.273	0.245	0.452891	PT
Vmp1	2.87e-05	0.252939	0.319	0.284	0.920731	PT
Arpp19	0.00010111	0.27415	0.239	0.213	1	PT
Ankrd12	0.000141092	0.298846	0.232	0.207	1	PT
Trpm71	0.000179273	0.332727	0.202	0.178	1	PT
Nktr	0.00103772	0.283536	0.249	0.228	1	PT
Prdx1	0.00233077	0.32228	0.433	0.426	1	PT
Srsf11	0.00905878	0.313437	0.279	0.264	1	PT
S100g	0	4.80017	0.678	0.249	0	DC-PC
Aqp2	0	4.53189	0.641	0.051	0	DC-PC
Hsd11b2	0	3.98347	0.65	0.035	0	DC-PC
Fxyd4	0	3.5701	0.52	0.033	0	DC-PC
Aqp3	0	3.54891	0.586	0.045	0	DC-PC
Calb11	0	2.97709	0.54	0.079	0	DC-PC
Clu1	0	2.90867	0.878	0.454	0	DC-PC
Cldn4	0	2.89544	0.667	0.135	0	DC-PC
Sprr2f	0	2.72422	0.203	0.013	0	DC-PC
Tacstd21	0	2.63618	0.649	0.106	0	DC-PC
Tmem52b1	0	2.47576	0.639	0.108	0	DC-PC
Krt18	0	2.2311	0.502	0.092	0	DC-PC
Sprr2g	0	2.21003	0.252	0.015	0	DC-PC
Rhcg	0	2.04534	0.408	0.048	0	DC-PC
Scnn1b	0	2.00763	0.411	0.021	0	DC-PC
Wfdc21	0	1.99041	0.738	0.191	0	DC-PC
Krt71	0	1.93408	0.529	0.124	0	DC-PC
Pdzk1ip11	0	1.8792	0.652	0.239	0	DC-PC
Nudt41	0	1.85409	0.751	0.258	0	DC-PC
Cdh161	0	1.85187	0.764	0.277	0	DC-PC
Cldn71	0	1.80162	0.564	0.145	0	DC-PC
Sh3bgrl3	0	1.78564	0.678	0.286	0	DC-PC
Mal2	0	1.77639	0.347	0.052	0	DC-PC
Cdo1	0	1.76859	0.383	0.056	0	DC-PC
Tspan1	0	1.72356	0.42	0.056	0	DC-PC
Cdh11	0	1.63588	0.569	0.163	0	DC-PC
Kcne1	0	1.61559	0.222	0.006	0	DC-PC
Gstt1	0	1.61205	0.393	0.075	0	DC-PC
Atp1b11	0	1.57544	0.961	0.524	0	DC-PC
Pgam21	0	1.56768	0.326	0.061	0	DC-PC
Cystm11	0	1.55889	0.638	0.243	0	DC-PC
Scnn1g	0	1.5228	0.285	0.009	0	DC-PC
Cdkl1	0	1.43012	0.358	0.064	0	DC-PC
Gm44120	0	1.40721	0.24	0.022	0	DC-PC
Tfcp2l11	0	1.39778	0.482	0.131	0	DC-PC
Rhbg	0	1.3827	0.255	0.023	0	DC-PC
Tmem2131	0	1.38197	0.563	0.164	0	DC-PC
Ehf	0	1.37225	0.337	0.058	0	DC-PC
S100a12	0	1.34441	0.686	0.285	0	DC-PC
Mal1	0	1.3388	0.684	0.246	0	DC-PC
Scd2	0	1.32814	0.334	0.06	0	DC-PC
Tmem45b	0	1.31483	0.242	0.007	0	DC-PC
Npnt	0	1.31396	0.35	0.072	0	DC-PC
Spink8	0	1.2984	0.259	0.033	0	DC-PC
Apela	0	1.28127	0.223	0.019	0	DC-PC
Defb11	0	1.22402	0.798	0.301	0	DC-PC
Cav2	0	1.20878	0.353	0.066	0	DC-PC
Phactr1	0	1.19733	0.245	0.022	0	DC-PC
Ptges	0	1.12215	0.212	0.01	0	DC-PC
Pde3b	0	1.03962	0.219	0.022	0	DC-PC
Tmem229a	1.06e-306	1.22407	0.25	0.036	3.41e-302	DC-PC
Iqgap2	2.39e-303	1.19116	0.363	0.08	7.69e-299	DC-PC
Krt81	1.41e-301	1.59018	0.568	0.207	4.52e-297	DC-PC
Aif1l1	3.44e-299	1.32825	0.407	0.104	1.11e-294	DC-PC
Kcnj11	2.58e-292	1.31847	0.354	0.079	8.28e-288	DC-PC
Arhgap24	7.87e-292	1.35297	0.366	0.084	2.53e-287	DC-PC
Cd91	5.71e-285	1.17549	0.65	0.258	1.83e-280	DC-PC
Gata3	2.01e-284	0.992653	0.263	0.043	6.45e-280	DC-PC
Kcnj161	3.07e-279	1.24217	0.54	0.185	9.87e-275	DC-PC
Hoxd81	1.07e-276	1.19774	0.388	0.099	3.43e-272	DC-PC
Serpinb1a	1.16e-275	1.44633	0.325	0.071	3.73e-271	DC-PC
Ldhb1	1.61e-272	1.0835	0.804	0.395	5.17e-268	DC-PC
Tspan81	3.27e-269	1.14849	0.463	0.141	1.05e-264	DC-PC
Epcam1	1.42e-261	1.19311	0.581	0.215	4.57e-257	DC-PC
Akr1c19	1.71e-259	1.09911	0.254	0.045	5.5e-255	DC-PC
Kl1	2.1e-255	1.8843	0.43	0.14	6.75e-251	DC-PC
Spp11	5.05e-249	0.682927	0.921	0.753	1.62e-244	DC-PC
Cldn3	6.34e-245	1.11031	0.214	0.033	2.04e-240	DC-PC
Frk	2.86e-240	0.972891	0.24	0.043	9.18e-236	DC-PC
Klk1	1.44e-236	4.32014	0.652	0.376	4.63e-232	DC-PC
Rasd1	1.61e-230	1.1514	0.317	0.077	5.18e-226	DC-PC
Ctsd1	1.2e-229	1.1914	0.714	0.366	3.86e-225	DC-PC
Ptgs1	2.49e-226	0.868216	0.218	0.036	7.98e-222	DC-PC
Atp6v1b1	6.88e-225	0.910561	0.286	0.063	2.21e-220	DC-PC
Scnn1a1	2.54e-223	1.1433	0.302	0.074	8.15e-219	DC-PC
Kcnj10	4.66e-221	0.917133	0.216	0.037	1.5e-216	DC-PC
Ly6e1	5.36e-219	1.1592	0.758	0.412	1.72e-214	DC-PC
Cldn8	3.77e-217	1.00133	0.253	0.053	1.21e-212	DC-PC
Itm2b	4.38e-216	0.902114	0.868	0.567	1.41e-211	DC-PC
Dsp1	3.44e-215	1.21498	0.319	0.085	1.11e-210	DC-PC
Myh10	9.29e-209	1.06356	0.271	0.063	2.98e-204	DC-PC
Gata2	1.67e-206	0.849243	0.228	0.044	5.35e-202	DC-PC
Tfap2b1	2.43e-205	0.963733	0.27	0.063	7.82e-201	DC-PC
Gdf15	2.36e-204	1.88368	0.307	0.086	7.59e-200	DC-PC
Clcnkb1	3.08e-201	1.1012	0.44	0.156	9.88e-197	DC-PC
Rnf1281	1.33e-199	1.07764	0.347	0.105	4.29e-195	DC-PC
Plet1	1.46e-199	1.54286	0.287	0.075	4.67e-195	DC-PC
Grb14	5.12e-197	0.820537	0.2	0.036	1.65e-192	DC-PC
Mgst11	6.78e-196	1.08667	0.38	0.125	2.18e-191	DC-PC
Tmprss2	2.11e-195	0.91814	0.239	0.052	6.79e-191	DC-PC
Atp1a11	2.04e-194	0.948072	0.857	0.53	6.55e-190	DC-PC
Elf3	2.95e-194	1.19263	0.226	0.048	9.48e-190	DC-PC
Blnk	3.23e-187	0.935455	0.231	0.051	1.04e-182	DC-PC
Ezr2	3.8e-184	1.00902	0.655	0.331	1.22e-179	DC-PC
Sfn1	4.55e-182	1.2463	0.325	0.1	1.46e-177	DC-PC
Clint1	2.95e-180	1.0175	0.442	0.17	9.48e-176	DC-PC
Ivns1abp1	2.28e-178	0.999618	0.561	0.257	7.31e-174	DC-PC
Lgals31	8.39e-176	1.08196	0.532	0.235	2.69e-171	DC-PC
Pou3f31	4.77e-175	0.952193	0.281	0.077	1.53e-170	DC-PC
Ckmt1	1.58e-167	0.916641	0.261	0.07	5.07e-163	DC-PC
Pdcd4	8.11e-167	0.85673	0.328	0.105	2.6e-162	DC-PC
Tbx2	8.21e-164	0.734434	0.214	0.048	2.64e-159	DC-PC
Wls1	4.98e-163	0.864685	0.467	0.195	1.6e-158	DC-PC
Dock7	2.2e-162	0.853343	0.232	0.057	7.07e-158	DC-PC
Adgrg1	9.26e-159	0.863955	0.462	0.19	2.98e-154	DC-PC
Wsb1	1.48e-158	0.889048	0.368	0.13	4.76e-154	DC-PC
Col4a4	4.75e-157	0.892462	0.373	0.136	1.53e-152	DC-PC
1700011H14Rik1	1.45e-155	1.00859	0.347	0.122	4.65e-151	DC-PC
Serinc31	4.59e-153	0.694633	0.754	0.439	1.47e-148	DC-PC
Phactr2	1.99e-141	0.754505	0.346	0.125	6.39e-137	DC-PC
Fam129a	7.55e-140	0.818023	0.204	0.05	2.42e-135	DC-PC
Erc1	2.74e-139	0.940707	0.286	0.094	8.82e-135	DC-PC
Syne22	2.32e-137	0.843436	0.64	0.352	7.44e-133	DC-PC
Atp6v0e	3.02e-134	0.767021	0.456	0.203	9.7e-130	DC-PC
C77080	2.15e-133	0.743285	0.218	0.06	6.92e-129	DC-PC
Ptprf1	7.94e-133	0.840441	0.305	0.107	2.55e-128	DC-PC
Ctnna1	1.38e-131	0.82211	0.597	0.322	4.44e-127	DC-PC
Galnt3	1.14e-125	0.801737	0.208	0.057	3.67e-121	DC-PC
Aplp21	1.85e-125	0.696204	0.691	0.395	5.94e-121	DC-PC
Gls1	7.06e-120	0.710267	0.394	0.169	2.27e-115	DC-PC
Stk391	1.34e-117	0.806437	0.251	0.083	4.3e-113	DC-PC
Ptp4a2	8.46e-117	0.865162	0.447	0.213	2.72e-112	DC-PC
Lad11	2.29e-115	0.820356	0.308	0.119	7.34e-111	DC-PC
Gipc21	3.17e-115	0.802508	0.307	0.117	1.02e-110	DC-PC
Spint21	2.39e-113	0.726636	0.418	0.19	7.69e-109	DC-PC
Atp6v1a	2.63e-113	0.641417	0.467	0.225	8.44e-109	DC-PC
Mecom	2.56e-112	0.685452	0.24	0.078	8.22e-108	DC-PC
Ddr11	6.94e-109	0.762217	0.252	0.088	2.23e-104	DC-PC
Cd24a2	1.53e-108	0.845984	0.61	0.347	4.91e-104	DC-PC
Atp6v1f1	6.13e-108	0.788065	0.468	0.235	1.97e-103	DC-PC
Ly6a2	4.9e-106	0.683308	0.775	0.512	1.57e-101	DC-PC
Aldoa1	6.57e-106	0.738827	0.633	0.372	2.11e-101	DC-PC
Nectin3	2.88e-105	0.797069	0.26	0.095	9.26e-101	DC-PC
Nme71	6.52e-103	0.731284	0.222	0.074	2.09e-98	DC-PC
Glg1	1.93e-102	0.670236	0.353	0.154	6.19e-98	DC-PC
F2rl11	2.63e-102	0.779518	0.239	0.084	8.46e-98	DC-PC
Chka1	3.8e-102	0.860237	0.358	0.16	1.22e-97	DC-PC
St141	2.52e-101	0.78139	0.256	0.094	8.1e-97	DC-PC
Fzd4	9.8e-101	0.605215	0.224	0.075	3.15e-96	DC-PC
Sdc41	4.35e-100	0.305375	0.713	0.409	1.4e-95	DC-PC
Mdh12	1.49e-97	0.636285	0.566	0.314	4.79e-93	DC-PC
Aes	1.86e-93	0.652188	0.457	0.236	5.98e-89	DC-PC
Slc31a1	9.55e-93	0.625937	0.207	0.069	3.07e-88	DC-PC
Tuba1c1	8.56e-91	0.672618	0.387	0.187	2.75e-86	DC-PC
Rtn31	1.5e-90	0.612237	0.455	0.237	4.82e-86	DC-PC
Mpc21	3.04e-90	0.664888	0.497	0.268	9.75e-86	DC-PC
Paxbp1	7.29e-90	0.671485	0.357	0.167	2.34e-85	DC-PC
Osbpl1a	1.64e-89	0.657794	0.21	0.073	5.26e-85	DC-PC
Ube2h	8.39e-89	0.60223	0.2	0.067	2.69e-84	DC-PC
Acsl5	9.98e-87	0.584614	0.233	0.087	3.2e-82	DC-PC
Prkab1	5.67e-86	0.62643	0.208	0.073	1.82e-81	DC-PC
Neat11	5.52e-85	0.643155	0.717	0.491	1.77e-80	DC-PC
Arl4c	8.37e-85	0.584817	0.246	0.095	2.69e-80	DC-PC
Wasl	1.46e-83	0.668177	0.329	0.152	4.67e-79	DC-PC
Cxadr1	1.69e-83	0.663194	0.233	0.09	5.42e-79	DC-PC
Atp6ap2	4.38e-83	0.569034	0.311	0.137	1.41e-78	DC-PC
Samd9l	1.34e-82	0.572946	0.344	0.161	4.31e-78	DC-PC
Nfe2l11	9.04e-82	0.567009	0.461	0.248	2.9e-77	DC-PC
Cd82	9.2e-81	0.698293	0.217	0.081	2.96e-76	DC-PC
Cox7b1	1.34e-80	0.543955	0.59	0.349	4.32e-76	DC-PC
Car21	3.1e-80	0.890308	0.442	0.244	9.97e-76	DC-PC
Hoxb6	1.23e-79	0.581227	0.207	0.076	3.96e-75	DC-PC
Acss11	2.87e-77	0.684324	0.257	0.109	9.22e-73	DC-PC
Kcnk11	1.52e-74	0.520731	0.206	0.077	4.89e-70	DC-PC
Lcn21	1.6e-74	1.43102	0.333	0.17	5.15e-70	DC-PC
Sox41	1.87e-74	0.688336	0.325	0.156	6.02e-70	DC-PC
Iqgap1	3.77e-74	0.417684	0.593	0.354	1.21e-69	DC-PC
Cd2ap	1.01e-71	0.62036	0.574	0.362	3.24e-67	DC-PC
Stx7	3.11e-71	0.535668	0.298	0.14	9.99e-67	DC-PC
Arfgef1	6.51e-71	0.567665	0.312	0.15	2.09e-66	DC-PC
Tgfbr1	1.47e-70	0.480515	0.229	0.093	4.71e-66	DC-PC
Plxnb2	2.64e-70	0.575159	0.218	0.088	8.48e-66	DC-PC
Atp6v0a41	9.94e-70	0.555835	0.33	0.162	3.19e-65	DC-PC
Lman1	1.33e-69	0.549485	0.312	0.149	4.26e-65	DC-PC
Pbxip1	1.5e-69	0.469858	0.288	0.132	4.82e-65	DC-PC
mt-Nd51	3.76e-69	0.456537	0.976	0.867	1.21e-64	DC-PC
Gadd45a1	1.15e-68	0.562113	0.359	0.184	3.7e-64	DC-PC
Slc16a71	3.28e-68	0.55837	0.21	0.084	1.05e-63	DC-PC
Bhlhe40	1.21e-67	0.5915	0.385	0.206	3.9e-63	DC-PC
Ndufa51	2.85e-66	0.526651	0.453	0.262	9.17e-62	DC-PC
Cnn3	4.51e-66	0.463555	0.333	0.165	1.45e-61	DC-PC
Wnk41	8.96e-66	0.568804	0.211	0.087	2.88e-61	DC-PC
F11r	2.21e-64	0.468502	0.3	0.145	7.1e-60	DC-PC
Chd6	2.65e-64	0.38725	0.237	0.102	8.5e-60	DC-PC
Nfe2l2	2.98e-64	0.416803	0.478	0.277	9.56e-60	DC-PC
Crot	3.81e-64	0.482348	0.214	0.089	1.22e-59	DC-PC
Spint11	1.81e-63	0.563143	0.22	0.095	5.81e-59	DC-PC
Slc25a51	1.17e-62	0.462434	0.656	0.438	3.75e-58	DC-PC
Fuca2	1.65e-62	0.536077	0.201	0.082	5.31e-58	DC-PC
Actg1	1.87e-62	0.533058	0.536	0.334	5.99e-58	DC-PC
Cxxc51	3.05e-62	0.486756	0.271	0.128	9.8e-58	DC-PC
Cox8a1	4.57e-62	0.422172	0.571	0.352	1.47e-57	DC-PC
mt-Co11	9.81e-62	0.704962	0.78	0.579	3.15e-57	DC-PC
Btg21	2.43e-61	0.428221	0.59	0.381	7.81e-57	DC-PC
Txnip1	5.24e-60	0.423472	0.461	0.266	1.68e-55	DC-PC
Ldhd1	5.84e-60	0.896468	0.251	0.12	1.88e-55	DC-PC
Oat1	1.73e-59	0.623526	0.25	0.117	5.57e-55	DC-PC
Hk11	4.74e-58	0.435049	0.2	0.085	1.52e-53	DC-PC
Pea15a	2.09e-57	0.398433	0.291	0.144	6.71e-53	DC-PC
Chchd102	4.67e-57	0.426321	0.524	0.323	1.5e-52	DC-PC
Atp5b1	4.71e-57	0.368239	0.698	0.469	1.51e-52	DC-PC
Uqcr111	7.15e-57	0.41395	0.526	0.323	2.3e-52	DC-PC
Prdx52	1.08e-56	0.353266	0.636	0.408	3.47e-52	DC-PC
Ndufc11	7.56e-56	0.39948	0.498	0.304	2.43e-51	DC-PC
Cox6c1	5.02e-55	0.312409	0.759	0.522	1.61e-50	DC-PC
Ptms	9.65e-55	0.391317	0.584	0.381	3.1e-50	DC-PC
Sec62	3.15e-54	0.410449	0.56	0.36	1.01e-49	DC-PC
Cbx5	3.35e-54	0.364152	0.328	0.173	1.08e-49	DC-PC
Klf6	1.05e-53	0.560191	0.59	0.414	3.38e-49	DC-PC
Tmsb4x	2.97e-53	0.284088	0.718	0.523	9.53e-49	DC-PC
Sri	1.89e-52	0.453295	0.315	0.169	6.08e-48	DC-PC
Tubb2a	2.57e-52	0.512771	0.215	0.1	8.25e-48	DC-PC
Erbin1	2.88e-52	0.424314	0.388	0.222	9.25e-48	DC-PC
Wwc11	3.43e-52	0.520305	0.257	0.128	1.1e-47	DC-PC
Pmepa11	1.63e-51	0.390833	0.244	0.119	5.25e-47	DC-PC
Ier31	1.72e-51	0.380123	0.452	0.278	5.53e-47	DC-PC
Atp5h1	1.9e-51	0.390678	0.534	0.341	6.11e-47	DC-PC
Vmp11	1.34e-50	0.503736	0.438	0.271	4.29e-46	DC-PC
Atp6v1e1	3.6e-50	0.353247	0.399	0.232	1.16e-45	DC-PC
Atp5g11	4.49e-50	0.380376	0.457	0.275	1.44e-45	DC-PC
Dync1i2	7.28e-50	0.37844	0.427	0.255	2.34e-45	DC-PC
mt-Nd41	3.2e-49	0.458638	0.897	0.735	1.03e-44	DC-PC
Atp5g31	4.8e-49	0.309318	0.622	0.411	1.54e-44	DC-PC
Ttc3	5.12e-48	0.369932	0.292	0.156	1.64e-43	DC-PC
Clcn3	5.2e-48	0.438089	0.256	0.131	1.67e-43	DC-PC
Aktip1	5.29e-48	0.393058	0.22	0.105	1.7e-43	DC-PC
Rbbp7	1.13e-47	0.380381	0.273	0.142	3.64e-43	DC-PC
Kng21	3.47e-47	0.429512	0.329	0.183	1.12e-42	DC-PC
Ubc	3.59e-47	0.369612	0.767	0.587	1.15e-42	DC-PC
Ptbp3	4.59e-47	0.319341	0.398	0.234	1.47e-42	DC-PC
Idh21	1.08e-46	0.386375	0.34	0.193	3.46e-42	DC-PC
Smdt1	1.63e-46	0.346174	0.367	0.213	5.25e-42	DC-PC
Gprc5c1	6.99e-46	0.445815	0.231	0.115	2.25e-41	DC-PC
Hif1a	8.87e-46	0.438025	0.271	0.143	2.85e-41	DC-PC
Tpi11	1.76e-45	0.383685	0.354	0.207	5.64e-41	DC-PC
Strbp1	1.98e-45	0.40137	0.29	0.157	6.36e-41	DC-PC
Cox5a1	6.38e-45	0.292508	0.515	0.332	2.05e-40	DC-PC
Acsl41	7.9e-45	0.39144	0.278	0.148	2.54e-40	DC-PC
Pip4k2c1	1e-44	0.466771	0.223	0.112	3.23e-40	DC-PC
mt-Cytb1	1.17e-44	0.480299	0.951	0.864	3.76e-40	DC-PC
Tspo	1.18e-44	0.31469	0.43	0.266	3.8e-40	DC-PC
H1f0	1.47e-44	0.488689	0.298	0.165	4.72e-40	DC-PC
Abcd32	1.91e-44	0.424252	0.272	0.146	6.14e-40	DC-PC
Phlda1	3.92e-44	0.282692	0.223	0.109	1.26e-39	DC-PC
Tmbim61	5.91e-44	0.315056	0.644	0.442	1.9e-39	DC-PC
Pkm1	7.48e-44	0.303515	0.437	0.266	2.4e-39	DC-PC
Atp5o1	1.36e-43	0.34296	0.464	0.296	4.37e-39	DC-PC
Paqr51	1.5e-43	0.459835	0.285	0.155	4.81e-39	DC-PC
Dstn	2.14e-43	0.370405	0.352	0.208	6.89e-39	DC-PC
Atp5j1	5.25e-43	0.332202	0.529	0.345	1.69e-38	DC-PC
H2afj	7e-43	0.362748	0.338	0.199	2.25e-38	DC-PC
Atp5e1	1.21e-42	0.289834	0.569	0.375	3.9e-38	DC-PC
Rabac11	1.37e-42	0.250433	0.406	0.246	4.4e-38	DC-PC
Tceal9	1.71e-42	0.339418	0.345	0.201	5.5e-38	DC-PC
Gng12	5.55e-42	0.386636	0.301	0.17	1.78e-37	DC-PC
Sptlc21	7.04e-42	0.350798	0.255	0.134	2.26e-37	DC-PC
Ndufa111	1.53e-41	0.34834	0.347	0.204	4.92e-37	DC-PC
Atrx	1.59e-41	0.274654	0.55	0.367	5.1e-37	DC-PC
Tnfrsf12a1	6.53e-41	0.471661	0.347	0.208	2.1e-36	DC-PC
Phyh2	6.98e-41	0.364833	0.335	0.197	2.24e-36	DC-PC
S100a111	1.08e-40	0.618684	0.563	0.411	3.46e-36	DC-PC
Rbm471	1.25e-40	0.361704	0.291	0.163	4.03e-36	DC-PC
Mgst31	1.28e-40	0.369583	0.287	0.159	4.11e-36	DC-PC
Myo61	1.33e-40	0.352565	0.34	0.199	4.27e-36	DC-PC
2410015M20Rik1	2.08e-40	0.337639	0.298	0.168	6.69e-36	DC-PC
Atp5a11	2.25e-40	0.296672	0.604	0.411	7.22e-36	DC-PC
Jup	2.7e-40	0.32642	0.244	0.128	8.66e-36	DC-PC
Pgrmc1	4.64e-40	0.27639	0.268	0.146	1.49e-35	DC-PC
Cox6b11	5.18e-40	0.268482	0.6	0.408	1.66e-35	DC-PC
Eno11	2.82e-39	0.414161	0.274	0.153	9.05e-35	DC-PC
Usmg51	4.59e-39	0.315568	0.439	0.276	1.47e-34	DC-PC
Aldh21	6.03e-39	0.310712	0.349	0.207	1.94e-34	DC-PC
Ndufa131	6.18e-39	0.318164	0.48	0.312	1.98e-34	DC-PC
Atp5f11	1.2e-38	0.280923	0.497	0.328	3.84e-34	DC-PC
Ndufa41	1.23e-38	0.264074	0.625	0.43	3.94e-34	DC-PC
Ddit4	2.01e-38	0.355051	0.214	0.11	6.45e-34	DC-PC
Rnaset2b1	3.41e-38	0.334075	0.216	0.111	1.1e-33	DC-PC
mt-Nd21	3.94e-38	0.303473	0.948	0.816	1.26e-33	DC-PC
Col18a1	6.56e-38	0.354681	0.33	0.196	2.11e-33	DC-PC
Aco21	7.95e-38	0.336599	0.353	0.215	2.55e-33	DC-PC
Elovl71	9.48e-38	0.378381	0.245	0.133	3.04e-33	DC-PC
Uqcrh1	1.95e-37	0.301669	0.469	0.308	6.27e-33	DC-PC
Ndufa121	7.58e-37	0.305505	0.376	0.234	2.43e-32	DC-PC
Trib1	1.47e-36	0.360724	0.241	0.131	4.73e-32	DC-PC
Prdx21	1.92e-36	0.355977	0.318	0.19	6.17e-32	DC-PC
Dynlt3	3.05e-36	0.28789	0.283	0.162	9.8e-32	DC-PC
Uqcr101	5.22e-36	0.256051	0.532	0.358	1.68e-31	DC-PC
2010107E04Rik1	6.4e-36	0.300171	0.492	0.327	2.05e-31	DC-PC
Bag11	1.61e-35	0.285676	0.42	0.271	5.16e-31	DC-PC
Rnaset2a1	1.79e-35	0.33317	0.226	0.122	5.76e-31	DC-PC
Ndufa31	3.33e-35	0.306069	0.461	0.304	1.07e-30	DC-PC
Cpt1a1	3.39e-35	0.365446	0.228	0.123	1.09e-30	DC-PC
Hadha1	3.87e-35	0.356015	0.322	0.197	1.24e-30	DC-PC
Hbegf1	5.49e-35	0.693276	0.39	0.265	1.76e-30	DC-PC
Cox7a21	1.54e-34	0.252833	0.578	0.395	4.96e-30	DC-PC
Cited2	2.13e-34	0.293183	0.235	0.129	6.84e-30	DC-PC
Ndufb21	9.57e-34	0.321128	0.361	0.226	3.07e-29	DC-PC
Atp5d1	1.24e-33	0.2973	0.484	0.326	3.98e-29	DC-PC
Gadd45b	1.32e-33	0.423526	0.222	0.122	4.23e-29	DC-PC
Tecr1	4.68e-33	0.310981	0.236	0.131	1.5e-28	DC-PC
Atp5c11	7.28e-33	0.285855	0.486	0.327	2.34e-28	DC-PC
Chd4	7.8e-33	0.256557	0.539	0.376	2.51e-28	DC-PC
Cyc11	8.72e-33	0.346203	0.334	0.208	2.8e-28	DC-PC
Uqcrfs11	1.04e-32	0.250199	0.384	0.244	3.33e-28	DC-PC
Ndufa14	2.49e-32	0.267875	0.401	0.258	8e-28	DC-PC
Ndufb51	1.49e-31	0.352995	0.322	0.201	4.8e-27	DC-PC
Hadhb1	1.89e-31	0.361928	0.2	0.108	6.06e-27	DC-PC
Erlec1	2.22e-31	0.322621	0.231	0.131	7.12e-27	DC-PC
Atp6v1h	6.19e-31	0.307413	0.208	0.113	1.99e-26	DC-PC
mt-Nd11	1.42e-30	0.319508	0.897	0.756	4.55e-26	DC-PC
Ndufb101	1.58e-30	0.310731	0.337	0.215	5.06e-26	DC-PC
Hes11	2.7e-30	0.267729	0.255	0.148	8.67e-26	DC-PC
Fmc11	3.96e-30	0.305124	0.212	0.119	1.27e-25	DC-PC
Hagh1	4.05e-30	0.298899	0.243	0.142	1.3e-25	DC-PC
Atpif11	2.11e-29	0.299812	0.535	0.383	6.77e-25	DC-PC
Id21	4.57e-29	0.274303	0.474	0.329	1.47e-24	DC-PC
Zmpste241	8.32e-28	0.295011	0.2	0.112	2.67e-23	DC-PC
Ndufs41	1.32e-27	0.299423	0.27	0.166	4.23e-23	DC-PC
Cfdp1	1.48e-27	0.251784	0.277	0.172	4.74e-23	DC-PC
Lamb11	2.05e-27	0.283494	0.215	0.124	6.57e-23	DC-PC
Plec	1.62e-26	0.296374	0.235	0.14	5.21e-22	DC-PC
Myo10	2.42e-26	0.25623	0.2	0.114	7.76e-22	DC-PC
Timm8b1	4.1e-26	0.290768	0.218	0.128	1.32e-21	DC-PC
Met1	9e-26	0.330836	0.22	0.131	2.89e-21	DC-PC
Ogdh1	1.03e-25	0.26012	0.294	0.186	3.32e-21	DC-PC
Ube2r2	1.6e-25	0.268584	0.254	0.156	5.13e-21	DC-PC
Fkbp21	9.75e-25	0.255066	0.306	0.2	3.13e-20	DC-PC
Pccb1	4.28e-23	0.354347	0.205	0.124	1.37e-18	DC-PC
Immt1	4.76e-23	0.262069	0.326	0.217	1.53e-18	DC-PC
Wnk11	1.02e-22	0.595256	0.349	0.25	3.28e-18	DC-PC
Uqcrc21	1.86e-22	0.278125	0.275	0.179	5.96e-18	DC-PC
Gapdh	6.92e-22	0.270395	0.282	0.186	2.22e-17	DC-PC
Echs11	7.37e-22	0.259561	0.208	0.126	2.37e-17	DC-PC
Map3k21	1.99e-21	0.290234	0.203	0.124	6.4e-17	DC-PC
Slc12a31	1.76e-20	0.520878	0.289	0.197	5.64e-16	DC-PC
Rpn1	4.38e-19	0.251465	0.21	0.133	1.41e-14	DC-PC
Lyz2	0	4.86618	0.728	0.068	0	Fibroblast
Thbs1	0	3.69566	0.551	0.07	0	Fibroblast
Chil3	0	3.65214	0.337	0.004	0	Fibroblast
Ccl6	0	3.39705	0.451	0.03	0	Fibroblast
Ccr2	0	3.20848	0.452	0.012	0	Fibroblast
Fn1	0	3.18385	0.361	0.011	0	Fibroblast
Ccl9	0	3.08379	0.408	0.017	0	Fibroblast
S100a4	0	3.04099	0.438	0.019	0	Fibroblast
Ctss	0	2.95935	0.643	0.059	0	Fibroblast
Ms4a6c	0	2.77371	0.418	0.018	0	Fibroblast
Tgfbi	0	2.73767	0.449	0.036	0	Fibroblast
Itgam	0	2.67449	0.432	0.03	0	Fibroblast
Vcan	0	2.64309	0.269	0.003	0	Fibroblast
Vim1	0	2.61009	0.62	0.122	0	Fibroblast
Laptm5	0	2.58838	0.547	0.059	0	Fibroblast
Fcer1g	0	2.58703	0.54	0.065	0	Fibroblast
Plac8	0	2.5797	0.375	0.049	0	Fibroblast
Tyrobp	0	2.54774	0.608	0.076	0	Fibroblast
Cd44	0	2.53586	0.399	0.03	0	Fibroblast
Ptprc	0	2.52461	0.476	0.058	0	Fibroblast
Coro1a	0	2.48435	0.462	0.043	0	Fibroblast
Clec7a	0	2.4618	0.316	0.023	0	Fibroblast
Gda	0	2.43193	0.412	0.051	0	Fibroblast
Plek	0	2.3983	0.473	0.05	0	Fibroblast
Cd14	0	2.37106	0.531	0.083	0	Fibroblast
Clec4e	0	2.36488	0.353	0.022	0	Fibroblast
Cd52	0	2.31389	0.485	0.055	0	Fibroblast
F13a1	0	2.30245	0.24	0.002	0	Fibroblast
Il1b	0	2.23071	0.547	0.093	0	Fibroblast
Msr1	0	2.22503	0.274	0.014	0	Fibroblast
Alox5ap	0	2.18694	0.403	0.041	0	Fibroblast
Fyb	0	2.15579	0.409	0.056	0	Fibroblast
Lsp1	0	2.1177	0.32	0.024	0	Fibroblast
Lilrb4a	0	2.10729	0.438	0.059	0	Fibroblast
Lcp1	0	2.06375	0.503	0.075	0	Fibroblast
Tmsb4x1	0	2.03851	0.943	0.52	0	Fibroblast
Itgb2	0	1.9467	0.265	0.015	0	Fibroblast
Lrp1	0	1.92556	0.278	0.017	0	Fibroblast
Ifi27l2a	0	1.88308	0.288	0.031	0	Fibroblast
Emilin2	0	1.87671	0.234	0.008	0	Fibroblast
Arhgdib	0	1.87416	0.341	0.045	0	Fibroblast
Cd53	0	1.71129	0.277	0.028	0	Fibroblast
Ms4a6b	0	1.68593	0.201	0.013	0	Fibroblast
Cfp	0	1.58648	0.205	0.014	0	Fibroblast
Apbb1ip	1.05e-297	1.72816	0.262	0.027	3.36e-293	Fibroblast
Ccr1	4.74e-293	1.48901	0.202	0.014	1.52e-288	Fibroblast
Srgn1	5.19e-292	2.00798	0.66	0.205	1.67e-287	Fibroblast
Pld4	3.96e-291	1.60956	0.205	0.015	1.27e-286	Fibroblast
Actb	3.7e-286	1.66268	0.965	0.802	1.19e-281	Fibroblast
Mpeg1	7.63e-279	1.92924	0.3	0.039	2.45e-274	Fibroblast
Cybb	4.45e-277	1.83511	0.284	0.035	1.43e-272	Fibroblast
Cytip	1e-276	2.04375	0.297	0.04	3.22e-272	Fibroblast
Plbd1	2.54e-273	1.62366	0.209	0.018	8.17e-269	Fibroblast
Clec4d	1.74e-264	1.7138	0.214	0.019	5.58e-260	Fibroblast
Cebpb	1.03e-258	2.1176	0.613	0.206	3.3e-254	Fibroblast
Lilr4b	1.12e-258	1.69979	0.367	0.063	3.59e-254	Fibroblast
Basp1	6.14e-255	2.01178	0.293	0.042	1.97e-250	Fibroblast
S100a61	6.56e-251	1.72291	0.643	0.219	2.11e-246	Fibroblast
Fxyd51	4.43e-244	1.75771	0.506	0.13	1.42e-239	Fibroblast
Emp3	1.14e-238	1.84867	0.311	0.051	3.65e-234	Fibroblast
Wfdc17	2.46e-230	1.20638	0.301	0.047	7.89e-226	Fibroblast
Pla2g7	1.15e-226	1.89301	0.278	0.043	3.69e-222	Fibroblast
Tmsb10	1.03e-220	2.0049	0.582	0.213	3.31e-216	Fibroblast
Cotl1	8.97e-217	1.84891	0.367	0.078	2.88e-212	Fibroblast
Ptgs2	1.04e-216	2.00603	0.236	0.031	3.34e-212	Fibroblast
Apoe	5.58e-215	2.14056	0.481	0.136	1.79e-210	Fibroblast
C5ar1	6.68e-209	1.52503	0.224	0.029	2.14e-204	Fibroblast
Ifi207	2.1e-204	1.55355	0.227	0.03	6.74e-200	Fibroblast
Crip11	4.85e-203	1.68657	0.495	0.146	1.56e-198	Fibroblast
Slfn2	6.6e-196	1.67541	0.318	0.063	2.12e-191	Fibroblast
Zeb2	1.27e-194	1.72059	0.378	0.09	4.07e-190	Fibroblast
Slc15a3	7.52e-175	1.39562	0.217	0.032	2.41e-170	Fibroblast
Arpc1b	1.07e-172	1.79257	0.613	0.279	3.44e-168	Fibroblast
Pim1	2.19e-172	1.50428	0.338	0.079	7.03e-168	Fibroblast
Fcgr2b	5.71e-170	1.46408	0.202	0.029	1.83e-165	Fibroblast
Fam49b	6.52e-170	1.62938	0.276	0.056	2.09e-165	Fibroblast
Csf2ra	1.85e-166	1.69667	0.255	0.048	5.93e-162	Fibroblast
Hcls1	1.29e-164	1.39927	0.219	0.035	4.15e-160	Fibroblast
Lgals1	1.24e-163	1.83914	0.366	0.1	3.98e-159	Fibroblast
Cyba1	7.95e-159	1.76493	0.506	0.194	2.55e-154	Fibroblast
Ctsc1	3.58e-157	1.7864	0.383	0.112	1.15e-152	Fibroblast
Stk17b	1.15e-148	1.64996	0.274	0.061	3.7e-144	Fibroblast
Celf2	3.32e-145	1.39725	0.221	0.041	1.07e-140	Fibroblast
Samhd1	2.18e-137	1.46242	0.237	0.049	6.99e-133	Fibroblast
Lyn	5.37e-137	1.31117	0.223	0.044	1.73e-132	Fibroblast
Cxcl2	8.77e-137	1.52005	0.355	0.103	2.82e-132	Fibroblast
Mafb	8.56e-136	1.57964	0.238	0.05	2.75e-131	Fibroblast
Rps9	9.09e-136	1.44014	0.734	0.497	2.92e-131	Fibroblast
Rel	1.58e-128	1.67597	0.207	0.041	5.09e-124	Fibroblast
Rps8	2.33e-128	1.20911	0.756	0.539	7.47e-124	Fibroblast
Ptpn6	8.86e-128	1.39282	0.201	0.038	2.84e-123	Fibroblast
Ifitm31	2.88e-125	1.26195	0.602	0.278	9.26e-121	Fibroblast
Gm2a	5.53e-125	1.47278	0.255	0.062	1.78e-120	Fibroblast
Marcks1	1.5e-124	1.33035	0.375	0.119	4.81e-120	Fibroblast
Rps24	8.36e-118	1.16795	0.727	0.491	2.68e-113	Fibroblast
Ctsz	7.28e-112	1.40848	0.322	0.101	2.34e-107	Fibroblast
Calm11	5.15e-109	1.19202	0.811	0.647	1.66e-104	Fibroblast
Fau	1.58e-105	1.34154	0.597	0.348	5.08e-101	Fibroblast
Pabpc1	3.08e-105	1.17289	0.715	0.507	9.89e-101	Fibroblast
Pfn1	2.22e-102	1.35484	0.639	0.396	7.12e-98	Fibroblast
Cd74	3.04e-102	1.91416	0.382	0.149	9.76e-98	Fibroblast
B2m1	3.95e-101	0.741679	0.777	0.463	1.27e-96	Fibroblast
Rpl131	2.4e-98	1.01326	0.767	0.598	7.69e-94	Fibroblast
Rps27a	3.64e-98	1.29706	0.61	0.377	1.17e-93	Fibroblast
Capg	2.15e-94	1.45301	0.246	0.072	6.91e-90	Fibroblast
Metrnl	2.63e-89	1.25297	0.209	0.054	8.43e-85	Fibroblast
Arpc21	3.3e-88	1.24626	0.64	0.431	1.06e-83	Fibroblast
Efhd2	7.3e-87	1.43939	0.261	0.084	2.34e-82	Fibroblast
Ifngr1	6.99e-86	1.30012	0.249	0.077	2.25e-81	Fibroblast
Gm89951	2.65e-84	1.10248	0.286	0.093	8.51e-80	Fibroblast
Rps191	4.07e-83	1.15075	0.639	0.436	1.31e-78	Fibroblast
Rps29	9.71e-83	1.14034	0.582	0.364	3.12e-78	Fibroblast
Psap	1.32e-82	1.40201	0.521	0.307	4.23e-78	Fibroblast
Npc2	7.63e-80	1.45344	0.399	0.187	2.45e-75	Fibroblast
H2-Aa	6.39e-79	1.82745	0.217	0.064	2.05e-74	Fibroblast
Cfl11	4.34e-78	1.13047	0.601	0.392	1.39e-73	Fibroblast
Ifitm21	3.25e-76	1.24413	0.507	0.283	1.04e-71	Fibroblast
Rps31	1.01e-75	1.00488	0.682	0.509	3.24e-71	Fibroblast
Rps12	4.08e-75	1.11982	0.558	0.341	1.31e-70	Fibroblast
Rps26	6.34e-74	1.11577	0.57	0.367	2.04e-69	Fibroblast
Arpc5	7.58e-74	1.35325	0.474	0.27	2.43e-69	Fibroblast
Cst3	5.08e-73	1.36679	0.62	0.422	1.63e-68	Fibroblast
Rap1b1	7.05e-73	1.3664	0.351	0.156	2.26e-68	Fibroblast
Emb1	1.29e-72	1.44995	0.244	0.086	4.14e-68	Fibroblast
Rpsa	2.18e-71	1.12373	0.578	0.38	7e-67	Fibroblast
Gngt2	2.8e-70	1.35916	0.225	0.072	9e-66	Fibroblast
H2-Ab1	1.28e-69	2.07262	0.258	0.095	4.12e-65	Fibroblast
Kdm6b	2.62e-69	1.28833	0.263	0.098	8.41e-65	Fibroblast
Rps141	7.26e-68	0.991455	0.678	0.513	2.33e-63	Fibroblast
Nr4a11	7.69e-67	1.21207	0.335	0.144	2.47e-62	Fibroblast
Rpl18a1	4.85e-66	1.21589	0.56	0.378	1.56e-61	Fibroblast
Tpd52	5.2e-66	1.39925	0.407	0.22	1.67e-61	Fibroblast
Rpl32	5.26e-66	1.00816	0.634	0.457	1.69e-61	Fibroblast
Rps271	1.68e-64	1.05174	0.613	0.424	5.4e-60	Fibroblast
Actr3	2.11e-64	1.26441	0.364	0.178	6.79e-60	Fibroblast
Tiparp	9.64e-64	1.31446	0.242	0.09	3.1e-59	Fibroblast
Fth12	1.52e-63	0.809303	0.893	0.791	4.87e-59	Fibroblast
Rps28	3.16e-63	1.05993	0.523	0.333	1.01e-58	Fibroblast
Rpl34	1.17e-62	1.04867	0.481	0.284	3.77e-58	Fibroblast
Rps25	1.66e-62	1.03883	0.559	0.375	5.32e-58	Fibroblast
Hspa5	3.21e-61	0.93122	0.697	0.552	1.03e-56	Fibroblast
Aprt	4.27e-61	1.28854	0.247	0.096	1.37e-56	Fibroblast
Rps7	4.34e-61	1.12755	0.501	0.312	1.39e-56	Fibroblast
Rpl18	5.79e-61	1.09385	0.533	0.347	1.86e-56	Fibroblast
Rpl4	5.06e-59	0.903668	0.646	0.487	1.63e-54	Fibroblast
Pitpna	7.13e-59	1.2528	0.32	0.151	2.29e-54	Fibroblast
Tpm31	4.28e-58	0.890828	0.641	0.463	1.37e-53	Fibroblast
Rplp1	1.15e-57	0.84456	0.683	0.532	3.7e-53	Fibroblast
Gnai21	2.67e-56	0.868669	0.512	0.3	8.58e-52	Fibroblast
Gpx11	2.71e-56	0.865447	0.638	0.472	8.71e-52	Fibroblast
Ptpn1	6.72e-56	1.14549	0.228	0.087	2.16e-51	Fibroblast
H2-Eb1	3.7e-55	1.77821	0.206	0.073	1.19e-50	Fibroblast
Rps15a	4.82e-55	0.993879	0.506	0.328	1.55e-50	Fibroblast
H2-D11	7.36e-54	0.737659	0.606	0.4	2.36e-49	Fibroblast
Rpl17	9.57e-54	0.957023	0.551	0.384	3.07e-49	Fibroblast
Rack1	4.62e-53	1.08033	0.487	0.312	1.48e-48	Fibroblast
Mcl1	4.92e-53	1.0748	0.474	0.292	1.58e-48	Fibroblast
Capzb	3.78e-52	1.17426	0.362	0.191	1.21e-47	Fibroblast
Ctsb	3.9e-52	1.10741	0.554	0.401	1.25e-47	Fibroblast
Sh3bgrl1	7.27e-52	1.09303	0.352	0.18	2.33e-47	Fibroblast
Rplp2	5.75e-51	0.992467	0.527	0.363	1.85e-46	Fibroblast
Rpl23a	4.5e-50	0.974405	0.525	0.366	1.45e-45	Fibroblast
Anxa21	4.66e-50	0.898803	0.467	0.277	1.5e-45	Fibroblast
Rpl11	2.89e-49	0.857172	0.611	0.456	9.29e-45	Fibroblast
Sem1	8.26e-49	1.06769	0.465	0.299	2.65e-44	Fibroblast
Ftl11	1.96e-48	0.819273	0.606	0.446	6.3e-44	Fibroblast
Rpl22	1.37e-47	1.00976	0.466	0.306	4.41e-43	Fibroblast
Cdkn1a1	1.93e-47	1.06671	0.427	0.251	6.19e-43	Fibroblast
Hsp90b11	4.81e-47	0.84641	0.663	0.552	1.55e-42	Fibroblast
Ucp2	1.09e-46	1.16158	0.293	0.144	3.5e-42	Fibroblast
Rps51	1.14e-45	0.93383	0.558	0.407	3.65e-41	Fibroblast
Lgals32	2.1e-45	1.04086	0.429	0.26	6.73e-41	Fibroblast
Rpl8	3.37e-45	1.01034	0.551	0.407	1.08e-40	Fibroblast
Anxa1	8.01e-45	0.861496	0.242	0.102	2.57e-40	Fibroblast
Mbnl1	3.21e-44	1.03167	0.287	0.14	1.03e-39	Fibroblast
Msrb1	3.37e-44	1.18227	0.27	0.132	1.08e-39	Fibroblast
Rps3a1	5.48e-43	0.917247	0.445	0.286	1.76e-38	Fibroblast
Rplp0	4.49e-42	0.907049	0.527	0.382	1.44e-37	Fibroblast
Fosl2	5.7e-42	0.996257	0.204	0.084	1.83e-37	Fibroblast
Rpl10	7.02e-42	0.94869	0.429	0.273	2.25e-37	Fibroblast
Arpc4	7.39e-42	0.981125	0.235	0.106	2.37e-37	Fibroblast
Rpl14	1.37e-41	0.806783	0.613	0.497	4.41e-37	Fibroblast
Rrbp1	3.93e-41	0.945879	0.554	0.43	1.26e-36	Fibroblast
Baz1a	1.02e-40	1.0203	0.204	0.086	3.27e-36	Fibroblast
Rpl26	1.5e-40	0.899696	0.537	0.407	4.81e-36	Fibroblast
Ifrd1	2.26e-40	1.10389	0.359	0.207	7.24e-36	Fibroblast
Kdm7a	3.07e-40	1.20252	0.204	0.088	9.87e-36	Fibroblast
Rps13	7.94e-40	0.937116	0.439	0.291	2.55e-35	Fibroblast
Arpc31	1.64e-39	0.955391	0.392	0.238	5.27e-35	Fibroblast
Rpl6	4.18e-39	0.929788	0.487	0.347	1.34e-34	Fibroblast
Tln11	4.83e-39	1.03965	0.393	0.243	1.55e-34	Fibroblast
Rps181	1.98e-38	0.8769	0.486	0.343	6.34e-34	Fibroblast
H3f3b	6.32e-38	0.787106	0.633	0.513	2.03e-33	Fibroblast
Rps11	1.19e-37	0.932811	0.432	0.288	3.82e-33	Fibroblast
Rps4x	1.57e-37	0.90344	0.46	0.315	5.05e-33	Fibroblast
Rps20	4.53e-37	0.908056	0.476	0.333	1.45e-32	Fibroblast
Pkm2	5.86e-37	1.08768	0.417	0.278	1.88e-32	Fibroblast
Ahnak1	6.27e-37	0.957393	0.412	0.257	2.01e-32	Fibroblast
Msn1	9.85e-37	0.746521	0.498	0.336	3.16e-32	Fibroblast
Tgm2	1.28e-36	1.10479	0.216	0.098	4.12e-32	Fibroblast
Tpt1	3.69e-36	0.846283	0.522	0.392	1.18e-31	Fibroblast
Grn	8.28e-36	1.05626	0.252	0.127	2.66e-31	Fibroblast
Btg1	7.27e-35	1.06065	0.284	0.156	2.33e-30	Fibroblast
Flna	8.9e-35	0.96059	0.241	0.118	2.86e-30	Fibroblast
Gsr1	2.16e-34	1.16413	0.248	0.129	6.95e-30	Fibroblast
Gm9843	2.41e-34	1.00219	0.238	0.119	7.74e-30	Fibroblast
Rpl27	4.63e-34	0.829251	0.451	0.318	1.49e-29	Fibroblast
Rps10	6.29e-34	0.89438	0.438	0.306	2.02e-29	Fibroblast
Rps23	9.16e-34	0.885697	0.423	0.284	2.94e-29	Fibroblast
Capza2	1.38e-33	1.00274	0.302	0.175	4.42e-29	Fibroblast
Picalm1	1.7e-33	0.898775	0.387	0.246	5.45e-29	Fibroblast
Cdc42	3.55e-33	0.846594	0.51	0.381	1.14e-28	Fibroblast
Rpl9	1.98e-32	0.797988	0.473	0.34	6.37e-28	Fibroblast
Filip1l	2.09e-32	0.627965	0.209	0.093	6.71e-28	Fibroblast
Litaf	1.28e-31	0.912633	0.292	0.163	4.12e-27	Fibroblast
Rpl37a	3.48e-31	0.811218	0.501	0.39	1.12e-26	Fibroblast
Ccdc88a	5.79e-29	1.03725	0.232	0.122	1.86e-24	Fibroblast
Rpl38	9.06e-29	0.760967	0.47	0.353	2.91e-24	Fibroblast
Tmed5	8.14e-28	0.88115	0.272	0.158	2.61e-23	Fibroblast
Diaph1	2.14e-27	1.04594	0.263	0.154	6.87e-23	Fibroblast
Cap1	4.27e-27	0.819404	0.24	0.13	1.37e-22	Fibroblast
Rpl411	4.75e-27	0.580817	0.63	0.544	1.53e-22	Fibroblast
Sub1	1.53e-26	1.05537	0.313	0.203	4.92e-22	Fibroblast
Rps16	1.3e-25	0.833696	0.335	0.22	4.17e-21	Fibroblast
Rpl5	2.04e-25	0.808428	0.429	0.321	6.57e-21	Fibroblast
Hmox11	3.27e-25	1.60673	0.219	0.119	1.05e-20	Fibroblast
Rpl371	5.07e-25	0.751563	0.477	0.37	1.63e-20	Fibroblast
Rpl12	9.33e-25	0.843086	0.355	0.241	3e-20	Fibroblast
Ctsa	1.51e-24	0.830773	0.226	0.125	4.85e-20	Fibroblast
Rpl35a	2.06e-24	0.794062	0.349	0.238	6.62e-20	Fibroblast
Rpl21	2.16e-24	0.694017	0.471	0.37	6.94e-20	Fibroblast
Nfkbia	3.1e-24	0.771811	0.44	0.317	9.96e-20	Fibroblast
Rpl39	3.58e-24	0.755973	0.391	0.28	1.15e-19	Fibroblast
Creg1	6.43e-24	0.842364	0.211	0.113	2.07e-19	Fibroblast
Iqgap11	6.99e-24	0.765451	0.478	0.375	2.25e-19	Fibroblast
Calr	1.02e-23	0.784332	0.498	0.411	3.27e-19	Fibroblast
Erp29	1.05e-23	0.96101	0.245	0.146	3.36e-19	Fibroblast
Rpl23	2.92e-22	0.775704	0.423	0.328	9.38e-18	Fibroblast
Actr2	3.03e-22	0.90789	0.277	0.177	9.72e-18	Fibroblast
Rpl19	3.04e-22	0.723389	0.422	0.318	9.78e-18	Fibroblast
Rps15	3.67e-22	0.735419	0.441	0.345	1.18e-17	Fibroblast
Rpl30	5.57e-22	0.761493	0.312	0.209	1.79e-17	Fibroblast
H3f3a	6.82e-22	0.770409	0.261	0.161	2.19e-17	Fibroblast
Lrrfip1	1.02e-21	0.838943	0.3	0.196	3.29e-17	Fibroblast
BC005537	1.22e-21	0.87389	0.339	0.237	3.91e-17	Fibroblast
Atp2b1	1.39e-21	0.868116	0.371	0.268	4.45e-17	Fibroblast
Rpl31	4.4e-21	0.699871	0.41	0.309	1.41e-16	Fibroblast
Slk1	4.94e-21	0.753089	0.425	0.325	1.59e-16	Fibroblast
Rps2	9.87e-21	0.661483	0.496	0.41	3.17e-16	Fibroblast
Pdia3	4.41e-20	0.722835	0.455	0.363	1.42e-15	Fibroblast
Zfand51	1.32e-19	0.784611	0.398	0.3	4.25e-15	Fibroblast
Irf2bp2	1.51e-19	0.847107	0.219	0.13	4.85e-15	Fibroblast
Atp1b3	1.55e-19	0.749696	0.241	0.148	4.99e-15	Fibroblast
Rbms11	6.9e-19	0.614225	0.337	0.23	2.22e-14	Fibroblast
Gm424181	1.12e-18	0.388406	0.82	0.785	3.59e-14	Fibroblast
Ostf1	1.27e-18	0.737933	0.263	0.17	4.06e-14	Fibroblast
Sh3bgrl31	1.67e-18	0.536702	0.434	0.325	5.37e-14	Fibroblast
Eef1a11	4.39e-18	0.533455	0.509	0.421	1.41e-13	Fibroblast
Sec61b	1.45e-17	0.761651	0.233	0.148	4.64e-13	Fibroblast
Rpl7	3.95e-17	0.644825	0.384	0.295	1.27e-12	Fibroblast
Cstb1	1.08e-16	0.911718	0.343	0.261	3.48e-12	Fibroblast
Rap1a	2.16e-16	0.765166	0.224	0.141	6.93e-12	Fibroblast
Eef1b2	3.13e-16	0.803313	0.312	0.227	1.01e-11	Fibroblast
Chmp4b	3.77e-16	0.751607	0.355	0.268	1.21e-11	Fibroblast
Rpl3	8.5e-16	0.515297	0.488	0.404	2.73e-11	Fibroblast
Lgmn1	1.26e-15	0.844948	0.365	0.285	4.04e-11	Fibroblast
Tpm41	1.69e-15	0.5702	0.378	0.285	5.42e-11	Fibroblast
M6pr	1.74e-15	0.742513	0.22	0.143	5.57e-11	Fibroblast
Gm2000	2.24e-15	0.653534	0.218	0.139	7.2e-11	Fibroblast
Atox1	2.49e-15	0.728772	0.379	0.296	8e-11	Fibroblast
Clta	4.68e-15	0.80405	0.307	0.226	1.5e-10	Fibroblast
Hmgb2	5.35e-15	0.694072	0.21	0.133	1.72e-10	Fibroblast
H2-K11	6.24e-15	0.504393	0.455	0.366	2e-10	Fibroblast
Maf1	7.78e-15	0.646759	0.242	0.156	2.5e-10	Fibroblast
Grb2	1.32e-14	0.710938	0.219	0.142	4.23e-10	Fibroblast
Rpl36al	1.35e-14	0.813604	0.254	0.177	4.35e-10	Fibroblast
S100a112	2.14e-14	0.441371	0.51	0.423	6.88e-10	Fibroblast
H2afy	3.61e-14	0.81146	0.208	0.136	1.16e-09	Fibroblast
Mir703	4.3e-14	0.657001	0.247	0.17	1.38e-09	Fibroblast
Rpl27a	4.65e-14	0.664174	0.303	0.223	1.49e-09	Fibroblast
Anp32b	5.27e-14	0.646388	0.336	0.255	1.69e-09	Fibroblast
Rpl35	1.19e-13	0.591984	0.278	0.2	3.82e-09	Fibroblast
Serp1	1.52e-13	0.855524	0.212	0.141	4.89e-09	Fibroblast
Nap1l11	1.85e-13	0.557568	0.295	0.214	5.94e-09	Fibroblast
Ik	2.88e-13	0.735636	0.283	0.208	9.26e-09	Fibroblast
Pdia6	3.99e-13	0.722601	0.281	0.206	1.28e-08	Fibroblast
Tkt1	1.31e-12	0.820241	0.247	0.178	4.2e-08	Fibroblast
Kras	3.02e-12	0.744506	0.245	0.177	9.7e-08	Fibroblast
Mef2a1	4.42e-12	0.669305	0.248	0.175	1.42e-07	Fibroblast
Arf5	7.46e-12	0.715186	0.26	0.189	2.4e-07	Fibroblast
Npm1	9.12e-12	0.602564	0.371	0.305	2.93e-07	Fibroblast
Eif4a1	1.04e-11	0.619255	0.236	0.165	3.33e-07	Fibroblast
Ccnl1	1.14e-11	0.594266	0.357	0.286	3.67e-07	Fibroblast
Actg11	2.42e-11	0.645744	0.412	0.354	7.77e-07	Fibroblast
P4hb	3.23e-11	0.748707	0.278	0.216	1.04e-06	Fibroblast
Tmem50a1	3.32e-11	0.596439	0.267	0.197	1.07e-06	Fibroblast
Ptma1	4.45e-11	0.359726	0.62	0.574	1.43e-06	Fibroblast
Prpf40a	1.67e-10	0.671419	0.272	0.209	5.36e-06	Fibroblast
Sdcbp	1.73e-10	0.671978	0.249	0.185	5.54e-06	Fibroblast
Prdx6	1.78e-10	0.765284	0.207	0.147	5.73e-06	Fibroblast
Rps21	2.03e-10	0.54679	0.411	0.352	6.52e-06	Fibroblast
Rpl36	3.95e-10	0.482721	0.408	0.351	1.27e-05	Fibroblast
Rnh1	2.58e-09	0.644769	0.23	0.171	8.29e-05	Fibroblast
Rps61	3.24e-09	0.555848	0.29	0.229	0.000103998	Fibroblast
Psma7	3.98e-09	0.511091	0.426	0.38	0.000127738	Fibroblast
Eif3f	6.71e-09	0.594624	0.229	0.17	0.000215605	Fibroblast
Rpl36a	1.1e-08	0.529306	0.287	0.23	0.000353043	Fibroblast
Serbp1	1.26e-08	0.491298	0.497	0.46	0.000404982	Fibroblast
Ncl	1.6e-08	0.500751	0.561	0.538	0.000512602	Fibroblast
Mrpl52	2.08e-08	0.617573	0.254	0.199	0.000666481	Fibroblast
Rgs21	2.85e-08	0.551543	0.221	0.163	0.000914857	Fibroblast
Smarca5	3.29e-08	0.611924	0.282	0.228	0.0010578	Fibroblast
Sparc1	4.13e-08	0.272929	0.163	0.252	0.00132692	Fibroblast
Tpr	1.82e-07	0.498134	0.387	0.344	0.00582926	Fibroblast
Rpl7a	3.4e-07	0.473552	0.297	0.247	0.01092	Fibroblast
Rps17	4.23e-07	0.463234	0.333	0.287	0.013595	Fibroblast
Ldha	4.35e-07	0.654417	0.34	0.299	0.0139824	Fibroblast
Shisa5	4.66e-07	0.617824	0.201	0.153	0.0149748	Fibroblast
Clic11	4.85e-07	0.456693	0.356	0.311	0.0155619	Fibroblast
Ddx21	5.17e-07	0.631537	0.25	0.202	0.0165979	Fibroblast
Taldo1	9.11e-07	0.570825	0.289	0.245	0.0292733	Fibroblast
Arhgdia	9.35e-07	0.574897	0.28	0.234	0.0300417	Fibroblast
Eif2s2	9.73e-07	0.537099	0.334	0.293	0.031265	Fibroblast
Reep5	9.86e-07	0.476836	0.232	0.182	0.0316725	Fibroblast
Eef1g	1.46e-06	0.584322	0.305	0.264	0.0469178	Fibroblast
Ppig	1.82e-06	0.553184	0.279	0.234	0.0584311	Fibroblast
D8Ertd738e	1.98e-06	0.628698	0.241	0.197	0.0634738	Fibroblast
Eif3a1	3.88e-06	0.514102	0.444	0.421	0.124769	Fibroblast
Ssb	4.71e-06	0.465849	0.35	0.314	0.151157	Fibroblast
Tagln21	4.74e-06	0.444739	0.327	0.286	0.152335	Fibroblast
Pomp	4.94e-06	0.596359	0.234	0.19	0.158709	Fibroblast
Mrpl33	5.18e-06	0.618242	0.241	0.2	0.166284	Fibroblast
Cox17	6.24e-06	0.622174	0.293	0.258	0.200449	Fibroblast
Prpf38b1	6.53e-06	0.428339	0.325	0.283	0.20975	Fibroblast
Eif4g3	1.05e-05	0.546551	0.226	0.184	0.33876	Fibroblast
Eif5a	2.2e-05	0.473891	0.289	0.253	0.707705	Fibroblast
Tmed101	2.26e-05	0.419841	0.249	0.208	0.725945	Fibroblast
S100a101	2.37e-05	0.366661	0.433	0.395	0.760171	Fibroblast
Gdi2	2.63e-05	0.508351	0.23	0.19	0.843486	Fibroblast
Btf3	2.64e-05	0.47176	0.22	0.18	0.847552	Fibroblast
Selenok1	2.89e-05	0.380343	0.227	0.184	0.928981	Fibroblast
Rpl22l1	3.41e-05	0.411894	0.219	0.179	1	Fibroblast
Ywhaz	3.51e-05	0.507953	0.347	0.319	1	Fibroblast
Myl12b1	3.75e-05	0.405443	0.274	0.23	1	Fibroblast
Gnb21	3.84e-05	0.456562	0.271	0.231	1	Fibroblast
Ctsl	4.16e-05	0.423914	0.401	0.377	1	Fibroblast
Sat1	4.51e-05	0.543454	0.377	0.348	1	Fibroblast
1971-09-01	4.51e-05	0.326437	0.368	0.334	1	Fibroblast
Sh3glb11	4.85e-05	0.332176	0.293	0.251	1	Fibroblast
Hnrnpm	5.2e-05	0.474051	0.289	0.253	1	Fibroblast
Hnrnpd	5.75e-05	0.461654	0.288	0.251	1	Fibroblast
Zcchc61	6.18e-05	0.449505	0.234	0.193	1	Fibroblast
Rhoa1	6.37e-05	0.44249	0.318	0.286	1	Fibroblast
Tspo1	9.43e-05	0.438941	0.315	0.283	1	Fibroblast
Rac11	0.000106299	0.369496	0.271	0.234	1	Fibroblast
Nfkbiz	0.000156095	0.520113	0.23	0.193	1	Fibroblast
Canx	0.000263191	0.402187	0.451	0.44	1	Fibroblast
Spop	0.000307091	0.365413	0.205	0.17	1	Fibroblast
Hnrnpk1	0.000314102	0.473285	0.299	0.272	1	Fibroblast
Ube2k	0.000319466	0.401135	0.219	0.188	1	Fibroblast
Hnrnpa3	0.000336374	0.457872	0.309	0.283	1	Fibroblast
Sf3b1	0.000358996	0.533097	0.344	0.326	1	Fibroblast
Nptn	0.00036488	0.488451	0.201	0.169	1	Fibroblast
Nedd8	0.000391329	0.441353	0.22	0.19	1	Fibroblast
Serf2	0.000678587	0.383267	0.26	0.232	1	Fibroblast
Nme11	0.000725487	0.487621	0.227	0.199	1	Fibroblast
Dab21	0.00213814	0.48245	0.262	0.236	1	Fibroblast
Naca1	0.00220657	0.314526	0.264	0.238	1	Fibroblast
Hnrnpc	0.00286407	0.426553	0.311	0.292	1	Fibroblast
AC121965.11	0.00309936	0.404034	0.288	0.268	1	Fibroblast
Glud11	0.00351823	0.482163	0.26	0.239	1	Fibroblast
Hnrnpdl	0.00414475	0.361721	0.241	0.215	1	Fibroblast
Rock1	0.00665715	0.325658	0.295	0.275	1	Fibroblast
Lamp1	0.00686142	0.413208	0.375	0.373	1	Fibroblast
Snrpd3	0.00706536	0.332243	0.201	0.179	1	Fibroblast
Psmb1	0.00893506	0.425908	0.239	0.221	1	Fibroblast
Hnrnpu1	0.00967792	0.303176	0.415	0.417	1	Fibroblast
Ccl4	0	5.64693	0.793	0.039	0	Macrophage
Cd741	0	5.41677	0.932	0.121	0	Macrophage
Ccl3	0	4.84214	0.696	0.026	0	Macrophage
H2-Eb11	0	4.82945	0.762	0.043	0	Macrophage
C1qb	0	4.73999	0.886	0.023	0	Macrophage
H2-Ab11	0	4.67428	0.764	0.068	0	Macrophage
H2-Aa1	0	4.64618	0.734	0.036	0	Macrophage
C1qa	0	4.61146	0.861	0.015	0	Macrophage
C1qc	0	4.33472	0.817	0.013	0	Macrophage
Rgs1	0	4.16124	0.677	0.02	0	Macrophage
Cxcl21	0	4.01591	0.634	0.089	0	Macrophage
Cd83	0	3.86553	0.587	0.02	0	Macrophage
Apoe1	0	3.68503	0.701	0.127	0	Macrophage
Ctss1	0	3.47495	0.835	0.054	0	Macrophage
Il1b1	0	3.43803	0.711	0.088	0	Macrophage
Lilr4b1	0	3.06661	0.664	0.05	0	Macrophage
Lcp11	0	2.98547	0.726	0.067	0	Macrophage
Pf4	0	2.95962	0.354	0.013	0	Macrophage
Aif1	0	2.92454	0.479	0.014	0	Macrophage
Laptm51	0	2.90234	0.694	0.056	0	Macrophage
Lilrb4a1	0	2.8621	0.65	0.051	0	Macrophage
Mmp12	0	2.81107	0.249	0.003	0	Macrophage
Ccl12	0	2.75888	0.24	0.004	0	Macrophage
Cd141	0	2.74895	0.663	0.081	0	Macrophage
Cybb1	0	2.7421	0.49	0.026	0	Macrophage
Fyb1	0	2.71499	0.597	0.049	0	Macrophage
Fcer1g1	0	2.68323	0.651	0.064	0	Macrophage
Mpeg11	0	2.68315	0.53	0.029	0	Macrophage
Tnf	0	2.63619	0.259	0.009	0	Macrophage
Cxcl16	0	2.61136	0.508	0.097	0	Macrophage
Cd72	0	2.57583	0.356	0.005	0	Macrophage
Basp11	0	2.54775	0.475	0.034	0	Macrophage
Ctsc2	0	2.51775	0.57	0.105	0	Macrophage
Plek1	0	2.34939	0.492	0.053	0	Macrophage
Mmp13	0	2.33401	0.208	0.003	0	Macrophage
Ms4a7	0	2.31654	0.275	0.007	0	Macrophage
Tyrobp1	0	2.31006	0.694	0.076	0	Macrophage
Cd36	0	2.23442	0.431	0.06	0	Macrophage
Ly86	0	2.22328	0.322	0.01	0	Macrophage
Fth13	0	2.2153	0.981	0.787	0	Macrophage
Ctsz1	0	2.18252	0.498	0.093	0	Macrophage
Mgl2	0	2.17692	0.243	0.002	0	Macrophage
Tgfbi1	0	2.14932	0.411	0.043	0	Macrophage
Slamf7	0	2.13341	0.243	0.003	0	Macrophage
Tmsb4x2	0	2.13046	0.982	0.522	0	Macrophage
Mrc1	0	2.12766	0.289	0.018	0	Macrophage
Arrb2	0	2.09593	0.342	0.028	0	Macrophage
Cd68	0	2.06353	0.317	0.023	0	Macrophage
Cd521	0	2.05646	0.522	0.057	0	Macrophage
Hcls11	0	2.02664	0.347	0.03	0	Macrophage
Coro1a1	0	2.02642	0.441	0.048	0	Macrophage
Slc15a31	0	2.00763	0.34	0.027	0	Macrophage
Csf1r	0	1.99179	0.302	0.02	0	Macrophage
Rgs10	0	1.98871	0.263	0.01	0	Macrophage
Cx3cr1	0	1.96167	0.26	0.006	0	Macrophage
Ifi2071	0	1.94743	0.299	0.028	0	Macrophage
Slamf9	0	1.92607	0.221	0.004	0	Macrophage
Bcl2a1b	0	1.90505	0.266	0.009	0	Macrophage
C5ar11	0	1.85958	0.324	0.025	0	Macrophage
Fcgr3	0	1.85636	0.287	0.019	0	Macrophage
H2-DMa	0	1.84259	0.213	0.011	0	Macrophage
Glipr1	0	1.84031	0.217	0.008	0	Macrophage
Stap1	0	1.8087	0.259	0.02	0	Macrophage
Ptprc1	0	1.78189	0.465	0.063	0	Macrophage
Lyz21	0	1.72623	0.624	0.08	0	Macrophage
C3ar1	0	1.67009	0.214	0.007	0	Macrophage
Ccr5	0	1.62085	0.22	0.013	0	Macrophage
Wfdc171	0	1.62055	0.364	0.046	0	Macrophage
Trf	0	1.55006	0.206	0.012	0	Macrophage
Fcgr2b1	1.27e-294	1.92384	0.273	0.027	4.08e-290	Macrophage
Unc93b1	9.6e-281	1.82794	0.302	0.036	3.08e-276	Macrophage
Apbb1ip1	1.02e-274	1.54215	0.273	0.028	3.29e-270	Macrophage
Mafb1	8.83e-273	1.9314	0.336	0.046	2.84e-268	Macrophage
Pld41	3.66e-271	1.58021	0.214	0.017	1.17e-266	Macrophage
Apobec1	1.07e-270	1.57791	0.207	0.015	3.45e-266	Macrophage
Spi1	7.31e-264	1.49305	0.232	0.021	2.35e-259	Macrophage
Plbd11	1.3e-261	1.55217	0.221	0.019	4.18e-257	Macrophage
Cyth4	4.82e-260	1.49912	0.229	0.02	1.55e-255	Macrophage
Nfkbia1	1.37e-246	2.07868	0.744	0.301	4.39e-242	Macrophage
B2m2	2.4e-246	1.5659	0.909	0.459	7.72e-242	Macrophage
Actb1	4.22e-241	1.48986	0.974	0.803	1.36e-236	Macrophage
Nfkbiz1	3.87e-240	2.23148	0.579	0.174	1.24e-235	Macrophage
Zfp361	1.8e-235	2.13815	0.771	0.352	5.78e-231	Macrophage
Ms4a6c1	4.82e-234	1.52787	0.262	0.031	1.55e-229	Macrophage
Cst31	4.82e-229	2.15161	0.809	0.413	1.55e-224	Macrophage
Hexb	7.24e-228	2.03119	0.369	0.069	2.32e-223	Macrophage
Ftl12	1.75e-226	2.31842	0.795	0.437	5.61e-222	Macrophage
Alox5ap1	1.66e-225	1.32251	0.324	0.049	5.34e-221	Macrophage
Marcks2	8.48e-225	1.61236	0.489	0.115	2.72e-220	Macrophage
Tnfaip3	8.76e-219	1.83991	0.264	0.035	2.82e-214	Macrophage
Slc11a1	5.63e-218	1.38226	0.204	0.02	1.81e-213	Macrophage
Ccrl2	4.46e-213	1.49586	0.238	0.028	1.43e-208	Macrophage
Msr11	7.89e-213	1.35669	0.207	0.021	2.53e-208	Macrophage
H3f3b1	9.56e-213	2.07937	0.824	0.503	3.07e-208	Macrophage
Ifi27l2a1	1.2e-206	1.57384	0.26	0.035	3.84e-202	Macrophage
Ier51	1.08e-205	1.94886	0.481	0.129	3.48e-201	Macrophage
Pim11	1.31e-200	1.72297	0.379	0.079	4.2e-196	Macrophage
Stab1	2.34e-195	1.69921	0.245	0.033	7.53e-191	Macrophage
Tm6sf1	3.29e-195	1.4986	0.214	0.025	1.06e-190	Macrophage
Fxyd52	1.52e-194	1.54226	0.505	0.134	4.87e-190	Macrophage
Cd531	9.92e-194	1.41985	0.243	0.033	3.19e-189	Macrophage
Dusp11	1.17e-192	1.86212	0.627	0.231	3.77e-188	Macrophage
Itgam1	6.98e-191	1.42627	0.276	0.042	2.24e-186	Macrophage
Efhd21	1.64e-188	1.80548	0.364	0.08	5.26e-184	Macrophage
Hmox12	3.44e-186	2.87244	0.416	0.109	1.11e-181	Macrophage
Ctsb1	7.87e-176	2.12365	0.708	0.394	2.53e-171	Macrophage
Slfn21	3.99e-174	1.59085	0.325	0.065	1.28e-169	Macrophage
Hspa51	1.03e-172	1.91362	0.814	0.547	3.3e-168	Macrophage
Metrnl1	3.44e-170	1.60335	0.283	0.052	1.1e-165	Macrophage
Cotl11	5.06e-169	1.64265	0.358	0.082	1.62e-164	Macrophage
Atf3	6.81e-169	1.84156	0.721	0.342	2.19e-164	Macrophage
Csf2ra1	1.19e-167	1.55006	0.274	0.049	3.81e-163	Macrophage
Celf21	7.14e-162	1.3781	0.248	0.041	2.29e-157	Macrophage
Cyba2	8.18e-160	1.60637	0.542	0.195	2.63e-155	Macrophage
Ucp21	5.12e-153	1.81724	0.438	0.137	1.65e-148	Macrophage
Myo5a	6.78e-153	1.42888	0.214	0.033	2.18e-148	Macrophage
Psap1	1.46e-142	1.6968	0.627	0.303	4.69e-138	Macrophage
Npc21	1.77e-140	1.60083	0.495	0.183	5.67e-136	Macrophage
Cadm1	4.35e-139	1.6648	0.247	0.049	1.4e-134	Macrophage
Ptpn61	2.46e-138	1.44689	0.222	0.039	7.9e-134	Macrophage
Ptgs21	7.23e-137	1.69706	0.21	0.034	2.32e-132	Macrophage
Ctsh	3.14e-136	1.61974	0.304	0.073	1.01e-131	Macrophage
Srgn2	2.43e-133	0.93851	0.584	0.214	7.79e-129	Macrophage
Abhd12	1.33e-130	1.48676	0.205	0.035	4.29e-126	Macrophage
Rps241	3.31e-128	1.34566	0.76	0.491	1.06e-123	Macrophage
Ubc1	4e-128	1.43262	0.837	0.595	1.28e-123	Macrophage
Gm89952	9.76e-119	1.2276	0.34	0.092	3.14e-114	Macrophage
Cebpb1	4.12e-115	1.30311	0.519	0.215	1.32e-110	Macrophage
Junb1	1.36e-109	1.37437	0.681	0.388	4.37e-105	Macrophage
Sirpa	7e-109	1.30199	0.2	0.039	2.25e-104	Macrophage
Snx5	9.55e-108	1.4285	0.288	0.079	3.07e-103	Macrophage
Kctd12	5.52e-107	1.63144	0.308	0.09	1.77e-102	Macrophage
Actr31	8.88e-106	1.55866	0.437	0.175	2.85e-101	Macrophage
Arhgdib1	2.99e-103	1.24989	0.236	0.054	9.6e-99	Macrophage
Rplp11	5.02e-100	1.15149	0.749	0.529	1.61e-95	Macrophage
Psmb8	1.88e-96	1.31591	0.262	0.07	6.02e-92	Macrophage
Pfn11	1.98e-95	1.22631	0.658	0.397	6.36e-91	Macrophage
Creg11	3.36e-95	1.56489	0.324	0.107	1.08e-90	Macrophage
Ftl1-ps1	1.29e-94	1.2083	0.247	0.065	4.14e-90	Macrophage
Dab22	6.66e-94	1.41401	0.498	0.223	2.14e-89	Macrophage
H2-D12	1.75e-91	0.988541	0.69	0.397	5.61e-87	Macrophage
Hspa82	1.47e-90	1.25411	0.78	0.608	4.72e-86	Macrophage
Lgmn2	3.84e-90	1.3414	0.537	0.276	1.23e-85	Macrophage
Ckb1	1.04e-89	1.40097	0.317	0.105	3.33e-85	Macrophage
Jdp2	2.55e-89	1.22188	0.204	0.047	8.2e-85	Macrophage
Rpl132	1.06e-88	0.982172	0.798	0.598	3.4e-84	Macrophage
Ccl61	5.66e-88	0.646025	0.211	0.048	1.82e-83	Macrophage
Zeb21	6.07e-85	1.19659	0.302	0.097	1.95e-80	Macrophage
Stk17b1	7.07e-85	1.25934	0.239	0.065	2.27e-80	Macrophage
Rps27a1	8.38e-84	1.09965	0.625	0.379	2.69e-79	Macrophage
Rpl321	5.99e-83	1.12055	0.682	0.456	1.92e-78	Macrophage
Rbpj	7.34e-82	1.22404	0.207	0.053	2.36e-77	Macrophage
Hexa	2.02e-80	1.34996	0.213	0.056	6.49e-76	Macrophage
Rpsa1	4.96e-80	1.21936	0.607	0.38	1.59e-75	Macrophage
Fnbp1	1.26e-79	1.33215	0.203	0.052	4.05e-75	Macrophage
Rrbp11	2.01e-78	1.2445	0.642	0.426	6.46e-74	Macrophage
Fam129a1	1.96e-76	1.30503	0.216	0.06	6.28e-72	Macrophage
Fam49b1	6.59e-76	1.12968	0.22	0.061	2.12e-71	Macrophage
Rps281	7.27e-75	1.11143	0.566	0.332	2.34e-70	Macrophage
Mbnl11	1.16e-73	1.291	0.344	0.138	3.74e-69	Macrophage
Rplp21	3.75e-73	1.10607	0.591	0.361	1.2e-68	Macrophage
Bst21	6.22e-73	1.15486	0.315	0.112	2e-68	Macrophage
Ccnd21	2.01e-71	1.05973	0.255	0.079	6.45e-67	Macrophage
Hspa1a1	5.42e-70	1.86754	0.445	0.221	1.74e-65	Macrophage
Calm12	1.15e-69	0.791785	0.809	0.648	3.7e-65	Macrophage
Arpc22	6.37e-69	0.990315	0.655	0.432	2.05e-64	Macrophage
Tpm32	5.64e-68	0.94195	0.674	0.463	1.81e-63	Macrophage
Fau1	7.05e-66	1.08193	0.573	0.352	2.26e-61	Macrophage
Sh3bgrl32	7.5e-66	0.897292	0.573	0.318	2.41e-61	Macrophage
Zfand52	2.95e-65	1.24417	0.518	0.294	9.49e-61	Macrophage
Rps91	4.34e-64	0.907865	0.698	0.501	1.39e-59	Macrophage
Arpc1b1	9.63e-64	0.978571	0.521	0.287	3.09e-59	Macrophage
Klf61	1.53e-63	0.973638	0.66	0.422	4.9e-59	Macrophage
H2-K12	4.68e-63	1.04134	0.581	0.36	1.5e-58	Macrophage
Plekho1	2.26e-59	0.937235	0.22	0.07	7.27e-55	Macrophage
Rpl121	7.94e-59	1.19744	0.437	0.238	2.55e-54	Macrophage
Cap11	8.91e-59	1.13533	0.307	0.128	2.86e-54	Macrophage
Fos1	2.94e-58	0.868945	0.738	0.507	9.46e-54	Macrophage
Mef2c	3.42e-58	0.884186	0.215	0.068	1.1e-53	Macrophage
Grn1	4.52e-58	1.17002	0.301	0.125	1.45e-53	Macrophage
Ctsa1	1.06e-57	1.23498	0.296	0.122	3.4e-53	Macrophage
Hspa1b1	1.77e-56	1.96678	0.427	0.235	5.7e-52	Macrophage
Rps121	1.79e-54	1.05364	0.535	0.344	5.74e-50	Macrophage
Sdcbp1	2.45e-54	1.15045	0.365	0.179	7.86e-50	Macrophage
Rpl18a2	4.18e-54	0.947592	0.571	0.379	1.34e-49	Macrophage
Ifrd11	3.72e-53	1.32103	0.395	0.206	1.19e-48	Macrophage
Rpl171	2.17e-52	0.910192	0.574	0.384	6.95e-48	Macrophage
Lipa1	3.36e-52	1.19594	0.29	0.123	1.08e-47	Macrophage
Mcl11	1.45e-51	1.1194	0.486	0.293	4.66e-47	Macrophage
Cfl12	5.52e-51	0.937222	0.578	0.395	1.77e-46	Macrophage
St3gal6	3.39e-50	1.19465	0.202	0.07	1.09e-45	Macrophage
Rps192	7.93e-50	0.915452	0.616	0.44	2.55e-45	Macrophage
Rps251	1.17e-49	0.915384	0.555	0.377	3.76e-45	Macrophage
Phlda11	1.49e-49	1.52147	0.268	0.114	4.8e-45	Macrophage
Rps291	2.17e-49	1.01051	0.539	0.368	6.96e-45	Macrophage
Skil	1.05e-47	1.09841	0.251	0.102	3.36e-43	Macrophage
Rps81	1.26e-47	0.847451	0.686	0.545	4.04e-43	Macrophage
Rps52	4.39e-47	0.96133	0.584	0.407	1.41e-42	Macrophage
Rps4x1	1.04e-46	0.98536	0.497	0.314	3.35e-42	Macrophage
Rps131	6.88e-46	1.03212	0.468	0.29	2.21e-41	Macrophage
Tpd521	8.99e-46	0.984501	0.4	0.222	2.89e-41	Macrophage
Rpl111	1.36e-44	0.841952	0.616	0.458	4.36e-40	Macrophage
Rps231	1.92e-44	0.961774	0.459	0.283	6.16e-40	Macrophage
Rps142	3.97e-44	0.751246	0.675	0.514	1.27e-39	Macrophage
Rps15a1	8.76e-44	0.957456	0.501	0.33	2.81e-39	Macrophage
Rpl42	3.8e-42	0.808152	0.638	0.489	1.22e-37	Macrophage
Eid1	2.73e-41	1.03073	0.264	0.119	8.75e-37	Macrophage
Rps32	2.45e-40	0.773429	0.665	0.512	7.86e-36	Macrophage
Gnai22	4.7e-40	0.629629	0.505	0.303	1.51e-35	Macrophage
Rps261	2.13e-39	0.928675	0.529	0.371	6.85e-35	Macrophage
Calr1	2.81e-39	1.05464	0.546	0.41	9.01e-35	Macrophage
Rpl381	1.2e-38	0.935731	0.504	0.352	3.85e-34	Macrophage
Rps201	1.6e-38	0.939196	0.49	0.334	5.13e-34	Macrophage
Rpl221	2.47e-38	0.959826	0.464	0.308	7.93e-34	Macrophage
Lpl1	3.79e-38	1.03261	0.401	0.235	1.22e-33	Macrophage
Nes	6.47e-38	0.745353	0.213	0.084	2.08e-33	Macrophage
Rpl33	1.42e-37	0.847976	0.552	0.401	4.55e-33	Macrophage
Rps272	3.28e-37	0.77984	0.581	0.428	1.05e-32	Macrophage
Rpl261	5.05e-37	0.812214	0.553	0.407	1.62e-32	Macrophage
Rpl141	5.2e-37	0.766439	0.629	0.498	1.67e-32	Macrophage
Hsp90ab11	5.38e-37	0.693406	0.822	0.755	1.73e-32	Macrophage
Rgs22	5.46e-37	1.06139	0.309	0.159	1.75e-32	Macrophage
Tgfbr11	1.13e-36	1.16669	0.227	0.102	3.63e-32	Macrophage
Rpl391	1.28e-36	0.91076	0.433	0.278	4.11e-32	Macrophage
Cdc421	1.14e-35	0.869223	0.533	0.381	3.66e-31	Macrophage
Nap1l12	2.1e-35	0.894019	0.366	0.21	6.75e-31	Macrophage
Maf2	3.01e-35	0.87974	0.306	0.153	9.67e-31	Macrophage
Rpl35a1	4.44e-34	0.884004	0.385	0.237	1.43e-29	Macrophage
Picalm2	7.12e-34	0.864359	0.402	0.247	2.29e-29	Macrophage
Rps71	1.08e-33	0.830988	0.468	0.316	3.45e-29	Macrophage
Rpl341	1.74e-33	0.801896	0.441	0.288	5.57e-29	Macrophage
Cndp21	2.32e-33	0.798919	0.229	0.103	7.47e-29	Macrophage
Wnk12	3.83e-32	0.638823	0.418	0.253	1.23e-27	Macrophage
Capza21	3.84e-32	1.02531	0.311	0.176	1.23e-27	Macrophage
Hsp90b12	4.18e-32	0.789963	0.651	0.554	1.34e-27	Macrophage
Grb21	1.91e-31	0.886729	0.27	0.14	6.14e-27	Macrophage
Plau2	2.4e-31	1.21261	0.255	0.13	7.72e-27	Macrophage
Rpl37a1	1.3e-29	0.73945	0.525	0.39	4.18e-25	Macrophage
Rps182	1.87e-28	0.819241	0.476	0.345	6e-24	Macrophage
Rpl61	2.09e-28	0.78679	0.481	0.349	6.71e-24	Macrophage
Rpl191	2.17e-28	0.775911	0.452	0.318	6.98e-24	Macrophage
Hmgb21	8.98e-28	1.05655	0.248	0.131	2.88e-23	Macrophage
Pdia31	1.11e-27	0.812812	0.488	0.362	3.56e-23	Macrophage
Erp291	1.25e-27	0.948262	0.265	0.145	4e-23	Macrophage
Ncl1	3.41e-27	0.814976	0.619	0.535	1.1e-22	Macrophage
Rpl23a1	1.8e-26	0.69689	0.501	0.369	5.77e-22	Macrophage
Sh3bgrl2	2.93e-26	0.784974	0.315	0.184	9.43e-22	Macrophage
Rpl101	2.95e-26	0.817012	0.403	0.276	9.48e-22	Macrophage
Rpl51	5.38e-26	0.752493	0.45	0.321	1.73e-21	Macrophage
Npm11	1.1e-25	0.830446	0.428	0.303	3.55e-21	Macrophage
Irf2bp21	1.35e-25	0.976143	0.241	0.13	4.34e-21	Macrophage
Pabpc11	1.61e-25	0.620675	0.619	0.515	5.16e-21	Macrophage
Rps111	2.43e-25	0.824866	0.418	0.29	7.81e-21	Macrophage
Cdkn1a2	1.36e-24	0.852828	0.393	0.255	4.35e-20	Macrophage
Lgals11	1.43e-24	0.62999	0.223	0.111	4.58e-20	Macrophage
Rplp01	2.24e-24	0.677405	0.505	0.384	7.19e-20	Macrophage
Cited21	2.32e-24	1.50809	0.241	0.136	7.46e-20	Macrophage
Anp32b1	2.33e-24	1.05622	0.369	0.254	7.47e-20	Macrophage
Rpl231	6.04e-24	0.68176	0.45	0.327	1.94e-19	Macrophage
Mndal1	7.2e-24	0.58194	0.2	0.094	2.31e-19	Macrophage
Rpl372	2.71e-23	0.663644	0.484	0.37	8.7e-19	Macrophage
Ptma2	5.78e-23	0.568524	0.659	0.572	1.86e-18	Macrophage
Rps151	2.63e-22	0.741526	0.456	0.345	8.46e-18	Macrophage
Rps3a11	3.43e-22	0.762514	0.405	0.29	1.1e-17	Macrophage
Rpl27a1	4.65e-22	0.758729	0.337	0.222	1.49e-17	Macrophage
Rap1b2	5.96e-22	0.713459	0.277	0.162	1.91e-17	Macrophage
Rack11	1.04e-21	0.784536	0.427	0.317	3.33e-17	Macrophage
Rps101	5.86e-21	0.744333	0.416	0.309	1.88e-16	Macrophage
Actr21	1.23e-20	0.798021	0.284	0.177	3.95e-16	Macrophage
Bax	2.74e-20	0.833027	0.232	0.132	8.81e-16	Macrophage
Arpc41	2.8e-20	0.727945	0.203	0.109	8.99e-16	Macrophage
Rpl301	3.05e-20	0.734433	0.318	0.21	9.79e-16	Macrophage
Rps161	3.41e-20	0.733116	0.333	0.221	1.09e-15	Macrophage
Hsp90aa11	5.98e-20	0.851678	0.571	0.497	1.92e-15	Macrophage
Eef1a12	1.15e-19	0.67286	0.518	0.422	3.7e-15	Macrophage
Gadd45b1	1.17e-19	0.691955	0.229	0.128	3.75e-15	Macrophage
Rps211	1.3e-19	0.701887	0.447	0.35	4.19e-15	Macrophage
Gm98431	2.91e-19	0.733341	0.215	0.121	9.34e-15	Macrophage
Rps62	3.63e-19	0.714689	0.337	0.227	1.17e-14	Macrophage
Manf	4.23e-19	0.752893	0.2	0.11	1.36e-14	Macrophage
Gm424182	2.06e-18	0.709012	0.806	0.786	6.63e-14	Macrophage
Msn2	2.11e-18	0.463677	0.463	0.339	6.78e-14	Macrophage
Rpl81	3.36e-18	0.6247	0.507	0.411	1.08e-13	Macrophage
Gm20001	3.62e-18	0.741241	0.233	0.139	1.16e-13	Macrophage
Pdia61	6.15e-18	0.886105	0.302	0.205	1.98e-13	Macrophage
Ccnd11	1.12e-17	0.710716	0.342	0.234	3.6e-13	Macrophage
Arpc51	1.26e-17	0.615566	0.386	0.277	4.04e-13	Macrophage
Rpl351	1.72e-17	0.76925	0.297	0.199	5.53e-13	Macrophage
Plin21	2.76e-17	0.682455	0.208	0.116	8.87e-13	Macrophage
Tubb5	2.99e-17	0.675134	0.202	0.113	9.6e-13	Macrophage
Iqgap12	6.21e-17	0.699371	0.472	0.377	2e-12	Macrophage
Rpl361	7.41e-17	0.660795	0.439	0.35	2.38e-12	Macrophage
Lgals33	7.47e-17	0.872964	0.366	0.265	2.4e-12	Macrophage
Rpl181	1.16e-16	0.572902	0.45	0.353	3.73e-12	Macrophage
Rpl36a1	2.58e-16	0.705702	0.323	0.229	8.3e-12	Macrophage
Tln12	4.45e-16	0.649293	0.348	0.247	1.43e-11	Macrophage
Sat11	6.6e-16	0.758687	0.438	0.344	2.12e-11	Macrophage
Prdx11	1.47e-15	0.846818	0.495	0.424	4.71e-11	Macrophage
Clta1	1.68e-15	0.785816	0.32	0.226	5.41e-11	Macrophage
Rps22	2.15e-15	0.53601	0.493	0.411	6.9e-11	Macrophage
Eif4a11	3.86e-15	0.691139	0.254	0.165	1.24e-10	Macrophage
Tmed51	4.06e-15	0.737994	0.248	0.16	1.31e-10	Macrophage
Capzb1	1.32e-14	0.6333	0.29	0.197	4.25e-10	Macrophage
Rpl311	6.68e-14	0.608692	0.394	0.311	2.15e-09	Macrophage
Arhgdia1	7.18e-14	0.667248	0.318	0.232	2.31e-09	Macrophage
Serinc32	3.05e-13	0.271746	0.581	0.47	9.78e-09	Macrophage
Psme1	5.67e-13	0.60887	0.243	0.161	1.82e-08	Macrophage
Id22	9.59e-13	0.821184	0.414	0.342	3.08e-08	Macrophage
Rpl211	1.09e-12	0.505005	0.45	0.372	3.5e-08	Macrophage
Gadd45g1	4.47e-12	0.804015	0.388	0.306	1.44e-07	Macrophage
Nfe2l21	5.72e-12	0.730653	0.367	0.296	1.84e-07	Macrophage
Rap1a1	1.22e-11	0.605872	0.216	0.142	3.92e-07	Macrophage
M6pr1	2.9e-11	0.693475	0.214	0.144	9.3e-07	Macrophage
Serbp11	4.19e-11	0.538234	0.511	0.459	1.34e-06	Macrophage
Pa2g4	4.58e-11	0.702981	0.23	0.16	1.47e-06	Macrophage
Cd811	6.12e-11	0.471735	0.419	0.341	1.96e-06	Macrophage
Ccnl11	7.55e-11	0.48249	0.373	0.286	2.42e-06	Macrophage
Rpl271	8.15e-11	0.523381	0.395	0.323	2.62e-06	Macrophage
Mef2a2	5.75e-10	0.512926	0.25	0.176	1.85e-05	Macrophage
Sqstm11	1.21e-09	0.697682	0.4	0.335	3.87e-05	Macrophage
Sdc42	1.92e-09	0.426176	0.514	0.44	6.17e-05	Macrophage
Clic12	2.23e-09	0.496672	0.376	0.31	7.17e-05	Macrophage
Pitpna1	2.67e-09	0.515578	0.224	0.158	8.58e-05	Macrophage
Eef1b21	3.09e-09	0.552639	0.294	0.229	9.93e-05	Macrophage
BC0055371	4.47e-09	0.63329	0.302	0.241	0.000143681	Macrophage
Atox11	1.09e-08	0.492694	0.362	0.298	0.000349284	Macrophage
Ptp4a21	1.18e-08	0.565976	0.302	0.237	0.000379754	Macrophage
Rpl91	1.29e-08	0.456965	0.405	0.345	0.000414947	Macrophage
Pea15a1	1.96e-08	0.548112	0.219	0.158	0.000631062	Macrophage
Eif3a2	2.21e-08	0.533891	0.462	0.42	0.000711348	Macrophage
Tuba1c2	2.77e-08	0.603278	0.267	0.207	0.00088927	Macrophage
Ik1	2.93e-08	0.604432	0.268	0.209	0.000941804	Macrophage
Atp6ap21	3.48e-08	0.540806	0.214	0.155	0.00111864	Macrophage
Dek	5.74e-08	0.610066	0.32	0.267	0.00184275	Macrophage
Nr4a12	6.84e-08	0.415746	0.217	0.153	0.0021983	Macrophage
Ddx211	6.88e-08	0.574089	0.259	0.202	0.00220981	Macrophage
Arpc32	1.04e-07	0.442136	0.307	0.245	0.00335183	Macrophage
Mrpl521	1.22e-07	0.661012	0.255	0.199	0.00390503	Macrophage
Anxa51	2.49e-07	0.559451	0.32	0.265	0.00798856	Macrophage
Rpl412	3.31e-07	0.257622	0.596	0.547	0.0106204	Macrophage
Rpl10a	3.41e-07	0.539138	0.237	0.182	0.0109491	Macrophage
Pkm3	5.44e-07	0.474513	0.336	0.284	0.017479	Macrophage
Tuba1b	6.43e-07	0.510127	0.203	0.15	0.0206627	Macrophage
Rpl71	9.29e-07	0.453508	0.348	0.297	0.0298382	Macrophage
Set	1.07e-06	0.53348	0.331	0.286	0.0344001	Macrophage
Atp2b11	1.55e-06	0.538167	0.32	0.272	0.0497033	Macrophage
Arl6ip11	1.6e-06	0.46412	0.383	0.34	0.0513281	Macrophage
Btg11	5.95e-06	0.510123	0.21	0.162	0.191054	Macrophage
Hspe11	6.22e-06	0.682273	0.273	0.231	0.19986	Macrophage
Ubb1	8.55e-06	0.734816	0.663	0.651	0.274527	Macrophage
Rps171	1.62e-05	0.393727	0.328	0.288	0.520196	Macrophage
Rtn41	3.81e-05	0.450788	0.354	0.307	1	Macrophage
Prpf38b2	4.89e-05	0.36614	0.325	0.283	1	Macrophage
Prpf40a1	5.57e-05	0.580688	0.249	0.211	1	Macrophage
Tmed102	0.000120286	0.397311	0.249	0.209	1	Macrophage
Hnrnpd1	0.000134112	0.398885	0.287	0.252	1	Macrophage
Eef1g1	0.00013503	0.42343	0.302	0.264	1	Macrophage
Nop58	0.000162701	0.398451	0.221	0.181	1	Macrophage
Rpl36al1	0.000179432	0.452974	0.216	0.18	1	Macrophage
Hnrnpk2	0.000185632	0.382271	0.308	0.272	1	Macrophage
Litaf1	0.000437668	0.312988	0.208	0.169	1	Macrophage
Pak2	0.000475683	0.364522	0.256	0.221	1	Macrophage
Eif5a1	0.000682624	0.399429	0.284	0.253	1	Macrophage
Canx1	0.000739069	0.382146	0.447	0.44	1	Macrophage
Reep51	0.000757608	0.447921	0.215	0.184	1	Macrophage
Selenop1	0.00202915	0.334806	0.316	0.283	1	Macrophage
Hnrnpab	0.00208303	0.416547	0.29	0.266	1	Macrophage
Rpl7a1	0.00229912	0.378273	0.275	0.249	1	Macrophage
Ppp1r15a1	0.00251105	0.363823	0.238	0.205	1	Macrophage
Ccdc50	0.00293557	0.40466	0.208	0.181	1	Macrophage
Hnrnpa31	0.00356958	0.338898	0.305	0.284	1	Macrophage
Snrnp70	0.00456225	0.280708	0.291	0.264	1	Macrophage
Smarca51	0.00505223	0.404449	0.253	0.23	1	Macrophage
S100a8	0	7.94353	0.926	0.051	0	Neutrophil
S100a9	0	7.91684	0.936	0.035	0	Neutrophil
Retnlg	0	6.29117	0.604	0.007	0	Neutrophil
Wfdc172	0	4.85773	0.653	0.048	0	Neutrophil
Il1r2	0	4.74728	0.74	0.013	0	Neutrophil
Cxcr2	0	4.48105	0.696	0.003	0	Neutrophil
Ifitm1	0	4.37746	0.559	0.013	0	Neutrophil
Acod1	0	4.13092	0.498	0.002	0	Neutrophil
G0s2	0	4.12937	0.51	0.019	0	Neutrophil
Hdc	0	4.12094	0.619	0.008	0	Neutrophil
Wfdc211	0	4.07412	0.49	0.005	0	Neutrophil
Slpi	0	4.05377	0.512	0.012	0	Neutrophil
Hp	0	3.92663	0.54	0.015	0	Neutrophil
Mxd1	0	3.91402	0.587	0.024	0	Neutrophil
Tyrobp2	0	3.68746	0.809	0.091	0	Neutrophil
Il1b2	0	3.67333	0.859	0.103	0	Neutrophil
Srgn3	0	3.61571	0.946	0.216	0	Neutrophil
Clec4e1	0	3.58629	0.517	0.031	0	Neutrophil
Csf3r	0	3.58611	0.485	0.005	0	Neutrophil
Mmp9	0	3.47517	0.421	0.002	0	Neutrophil
Cd142	0	3.4662	0.713	0.096	0	Neutrophil
Slfn4	0	3.45882	0.371	0.007	0	Neutrophil
Alox5ap2	0	3.45259	0.589	0.051	0	Neutrophil
Cd522	0	3.41731	0.653	0.067	0	Neutrophil
Trem1	0	3.37085	0.426	0.012	0	Neutrophil
Cxcl22	0	3.23206	0.748	0.103	0	Neutrophil
Clec4d1	0	3.22702	0.45	0.021	0	Neutrophil
Slc16a3	0	3.21064	0.381	0.016	0	Neutrophil
Lmnb1	0	3.12594	0.443	0.025	0	Neutrophil
Ncf1	0	3.11712	0.381	0.024	0	Neutrophil
[truncated: 2,004 more rows]
