# Supplementary material for: Comprehensive molecular and cellular characterization of endoplasmic reticulum stress-related key genes in renal ischemia/reperfusion injury
Source: Front Immunol. 2024 Mar 1;15:1340997. doi: 10.3389/fimmu.2024.1340997 (PMC10940334; doi:10.3389/fimmu.2024.1340997)
Supplement: Supplementary file 5 [file Table_4.xlsx]

## Sheet: Sheet1
Supplementary Table 4. Gene-specific primers for qRT-PCR
Genes	Forword (5'-3')	Reverse (5'-3')
PPP1R15A	GCCTGCAAGGGGCTGATAAG	TTTGTATCCCGGAGCTATGGA
JUN	TTCCTCCAGTCCGAGAGCG	TGAGAAGGTCCGAGTTCTTGG
ATF3	GAGGATTTTGCTAACCTGACACC	TTGACGGTAACTGACTCCAGC
